# Supplementary material for: Identification and validation of a disulfidptosis-related genes prognostic signature in lung adenocarcinoma
Source: Heliyon. 2023 Dec 19;10(1):e23502. doi: 10.1016/j.heliyon.2023.e23502 (PMC10784160; doi:10.1016/j.heliyon.2023.e23502)
Supplement: Multimedia component 2 [file mmc2.xls]

## Sheet: Sheet1
ID	type
SLC7A11	up-regulators
SLC3A2
NCKAP1
RPN1
NDUFS1	down-regulators
NDUFA11
LRPPRC
NUBPL
GYS1
OXSM
