# Supplementary material for: Identification and validation of a disulfidptosis-related genes prognostic signature in lung adenocarcinoma
Source: Heliyon. 2023 Dec 19;10(1):e23502. doi: 10.1016/j.heliyon.2023.e23502 (PMC10784160; doi:10.1016/j.heliyon.2023.e23502)
Supplement: Multimedia component 3 [file mmc3.xls]

gene	conMean	treatMean	logFC	pValue	fdr
SLC7A11	1.76927966101695	15.5572166358595	3.13634995813749	3.94492845935586e-17	3.94492845935586e-16
SLC3A2	88.380886440678	113.185065988909	0.35687731059118	0.0137513368526541	0.0150790084028784
RPN1	262.658459322034	327.579373012939	0.318656466887047	7.20105909450629e-07	1.80026477362657e-06
NCKAP1	24.7348525423729	31.4996711645102	0.348791469071468	0.000386951267897198	0.000552787525567426
NUBPL	4.90248305084746	6.34900998151571	0.373019003384619	0.0150790084028784	0.0150790084028784
NDUFA11	3.40694237288136	4.55667800369686	0.419504881535331	9.51017487508924e-05	0.000158502914584821
LRPPRC	33.6273728813559	53.1390391866913	0.660136068954025	2.94591148018367e-14	1.47295574009183e-13
OXSM	8.86522372881356	11.6514341959335	0.394278604201267	1.07625695223871e-07	3.58752317412903e-07
NDUFS1	19.7124	25.0289378927911	0.344493635001349	2.8951918320674e-05	5.7903836641348e-05
GYS1	36.2185186440678	43.608212754159	0.267872323461087	0.00454261953743499	0.00567827442179374
