# Supplementary material for: Identification and validation of a disulfidptosis-related genes prognostic signature in lung adenocarcinoma
Source: Heliyon. 2023 Dec 19;10(1):e23502. doi: 10.1016/j.heliyon.2023.e23502 (PMC10784160; doi:10.1016/j.heliyon.2023.e23502)
Supplement: Multimedia component 4 [file mmc4.xls]

Gene	Coef
SLC3A2	0.222102118346304
SLC7A11	0.0428518861570524
GYS1	0.246629268792929
NCKAP1	0.098798811145424
