# Supplementary material for: Identification and validation of a disulfidptosis-related genes prognostic signature in lung adenocarcinoma
Source: Heliyon. 2023 Dec 19;10(1):e23502. doi: 10.1016/j.heliyon.2023.e23502 (PMC10784160; doi:10.1016/j.heliyon.2023.e23502)
Supplement: Multimedia component 5 [file mmc5.xls]

gene	lowMean	highMean	logFC	pValue	fdr
LAMA3	15.9247894179894	31.9415981407703	1.00416220214334	0.000166175306280254	0.00036389553677287
FAM166B	8.28642685185185	3.69459508632138	-1.16533387948435	0.000124216489420892	0.000277617066120634
IGHD3-3	13.7270404100529	6.85228884462151	-1.00236273799404	4.63976157978625e-06	1.28550565184549e-05
BMPR1B	2.73897751322751	5.74439110225764	1.06851655555052	0.027950276258511	0.0409455202647182
IGKV1OR22-1	8.75060046296296	3.93519933598938	-1.15294530080209	3.49324473970747e-09	1.54350341331774e-08
LINC02253	0.640891137566138	1.59754395750332	1.31770440335896	0.00661763738977194	0.0109708343992075
ADGRF4	4.11698743386243	8.86781832669323	1.10699016911117	0.000330170106021261	0.00068836623188343
SOX15	3.74461183862434	8.1138422310757	1.11556907182767	9.67111476781149e-05	0.000219772173122268
MKI67	13.4605939814815	29.9759069057105	1.15506132851527	4.00863525619147e-19	1.01100051327166e-17
LINC01269	1.63774384920635	4.00705006640106	1.29083080537285	4.31000148211582e-09	1.87902182148996e-08
SLC2A1	57.1099470238095	133.748983399734	1.22771397447004	1.85877855206548e-16	2.67711569673227e-15
AL161431.1	1.08787275132275	4.64279535192563	2.09348387612942	0.000100836178580432	0.000228685426174839
EPHB1	1.12465681216931	2.69180079681275	1.25908681740489	0.000291646775789434	0.000613645380611125
CCNA2	14.9584882936508	31.2870203187251	1.06459988352018	7.57292973805842e-16	9.75317275168665e-15
IGHV2-70D	79.1782093915344	36.5050795484728	-1.11700621760587	0.0283006054462675	0.0413942217776305
MORN5	7.30759378306878	3.17713532536521	-1.20166989837217	0.000116028269055015	0.000260520949610988
IGLV2-34	9.36763406084656	4.49891235059761	-1.05810845911328	2.92468490538402e-10	1.51544527415229e-09
AC245517.5	2.72255793650794	1.26901181938911	-1.10125724378041	4.6431166023217e-07	1.49724585101163e-06
IGLV2-18	109.853456812169	52.3924440903054	-1.06814959852304	4.48154758692025e-10	2.26459330586597e-09
AC103563.1	14.182923478836	6.91229003984064	-1.0369192817605	8.75494740079961e-06	2.33396305708462e-05
SCGB1A1	390.133493121693	136.82237436919	-1.51166368825149	0.000192002326688295	0.00041598455697683
BUB1B	5.87014365079365	13.6692440903054	1.21946575037492	1.23047005868467e-20	4.49746108058762e-19
KIF4A	9.25515562169312	21.4756448871182	1.21437230062101	3.89299952152712e-22	2.21663949834712e-20
POPDC3	1.42804014550265	4.92779588313413	1.78690596120574	8.27428532191728e-07	2.55988538396355e-06
A2ML1	0.712133267195767	4.79445551128818	2.75114782833163	9.50464031877445e-05	0.000216134141513867
CDCA2	3.76642142857143	7.89495232403718	1.0677361204381	8.97072835360795e-17	1.37885227909271e-15
GTSE1	6.18392572751323	12.8733306772908	1.05779046902228	6.79251985674539e-20	2.03450997408323e-18
LINC00942	6.24446752645503	34.3009046480744	2.45759616458862	7.00824562817998e-05	0.000162847327644464
RNU4-2	535.791913492063	31.5368969455511	-4.08656018819205	0.00064750069390244	0.00128701600222116
TMEM178B	0.888920502645503	2.19148100929615	1.30177986918156	0.0176079159578463	0.0269006736259486
FAM111B	7.56421501322751	15.3319179282869	1.01927590286029	7.31138251529864e-16	9.43068035871943e-15
IGHD2-2	5.80274265873016	2.39749123505976	-1.27520940842926	1.87536331125329e-09	8.62412318378789e-09
LINC02561	0.878748015873016	1.96540026560425	1.16130172410536	0.00622980774228173	0.0103695324503427
TRIM16L	6.56466593915344	19.6495895086321	1.58170567141386	1.88924498103871e-18	4.13070966590673e-17
SKA1	4.72362023809524	9.84231155378486	1.05910420307219	9.63197916285195e-16	1.21643271173838e-14
PPARGC1A	2.03167784391534	4.22078671978752	1.05484027332401	0.0123070142955661	0.0193777077524995
CFAP52	4.1946544973545	1.91523173970784	-1.13103301826558	0.00628216095330796	0.0104484734860881
FCRLA	5.96751626984127	2.95670517928287	-1.01314019889973	3.45033394388627e-10	1.76939397976931e-09
VCX	0.534633399470899	1.89036135458167	1.82204016797291	0.00513682645740879	0.00870611057974251
AL034346.1	1.45051798941799	0.690140239043825	-1.07160673029379	0.000370993899793838	0.00076630413355439
IGHV1OR16-1	2.78224953703704	1.28000132802125	-1.12010651244059	1.30170831242746e-09	6.11911382533608e-09
AC007849.1	2.00533994708995	0.46204780876494	-2.11773278216425	2.93592895588932e-06	8.36865853470018e-06
HPD	0.976327976190476	2.2318395750332	1.19279555335185	0.0199745083342455	0.0301488936253459
GNG4	5.08594907407407	10.3802521912351	1.0292525733983	0.000712134167270678	0.00140509123603397
AC113349.1	1.55760892857143	0.643869455511288	-1.2744929422742	1.69391988595368e-05	4.3139512761466e-05
IGLV5-37	26.6900938492063	10.5362017264276	-1.34094950552099	5.86501735296921e-06	1.60138252120519e-05
NECAB2	0.571616666666667	2.18651354581673	1.93551239926496	5.86537730623808e-13	4.63830748380687e-12
RAB3B	1.43140548941799	3.74486626826029	1.3874817824846	0.000624461511804957	0.00124490114548598
IGKV2D-40	60.6307519179894	28.9512856573705	-1.06642229799418	9.32956424440365e-08	3.31828952728127e-07
AC112777.1	0.991837764550265	2.16644767596282	1.12715533046496	1.06760715250318e-19	3.07787322688438e-18
IGLV4-3	8.2774748015873	3.63930517928287	-1.18552767819047	1.2451138873207e-08	5.07491866934687e-08
IGHJ3P	76.2356641534392	34.5346561752988	-1.14242120902946	1.07915179317758e-06	3.28284842637861e-06
IGHV1-45	34.0830212962963	13.0125139442231	-1.38915351970627	4.95724167361806e-07	1.59126329367675e-06
KRT6A	53.9742076058201	169.740771713147	1.65299107834202	3.0107825888864e-05	7.40573746391345e-05
FAM30A	2.6670078042328	1.25523877822045	-1.08726021909482	2.45873965733744e-12	1.76910499105293e-11
HOATZ	2.31435608465608	0.922675431606906	-1.3267157060523	0.000495624796156214	0.00100520834436141
DUX4L34	1.54167182539683	3.61671553784861	1.23018443905867	0.00088421597172422	0.00171659824360319
IL5RA	1.48066580687831	0.650359096945551	-1.18693762450864	5.44243456983717e-08	2.00181076583937e-07
AKAP14	2.82184854497355	1.29989349269588	-1.11824713700162	2.12392604897444e-05	5.33598582642435e-05
AC026785.3	1.55780906084656	5.24015046480744	1.75008982316599	1.29553007256285e-08	5.26898712280248e-08
S100A7	4.36342513227513	44.9569062416999	3.36500980965198	0.0217359968239197	0.0326295507228659
VSIG10L	4.97613373015873	13.7008332005312	1.46116646917032	4.43869456256762e-05	0.000106381572131896
AC145207.8	1.01348637566138	2.03160916334661	1.00329619147017	2.47839260863475e-09	1.11994227278841e-08
IGHV1-58	75.0676682539683	33.8846353253652	-1.1475604259095	2.21446896638275e-07	7.4696947016335e-07
MAGEA3	10.5265452380952	30.3655531208499	1.52840362028393	0.0123893651139534	0.0194983005508633
PKMYT1	4.70146071428571	9.7923369189907	1.05854413410108	1.34698395756619e-22	8.58328413388172e-21
TSPAN19	2.20080462962963	0.751720584329349	-1.54976266489505	0.000199024506508103	0.00042998745354738
IGLV3-25	1047.73155588624	512.783773306773	-1.03084661000891	3.23526521096358e-07	1.06746720930272e-06
AKR1C2	91.1879478174603	262.22780252324	1.5239055912908	1.88177783036923e-05	4.76869431717629e-05
KRT16	10.8437421296296	32.7484956175299	1.59456592385142	0.00715738396982806	0.0117839493939863
AL445493.3	2.79216752645503	1.18378207171315	-1.23798199143134	1.18098266208174e-06	3.56825023931607e-06
GPX2	158.084079960317	344.552800398406	1.12403299643648	0.00225453957210522	0.00408583992061862
CLRN3	3.26839563492064	1.41057490039841	-1.21229935644994	0.00424760300896179	0.00731253160942628
CYP4F11	4.68837222222222	18.8642884462151	2.00849866448622	1.15543761621928e-06	3.4985633886704e-06
IGKV1D-17	20.3495833994709	6.73528486055777	-1.5951883905713	3.24273023632859e-08	1.23568394031499e-07
TMPRSS11E	14.3228936507937	31.2979264276228	1.12774408848669	1.0780356985204e-05	2.83241703556291e-05
AC108215.1	4.13220978835979	1.97026507304117	-1.06852376208915	8.97311263312201e-05	0.000205126232616255
IGKV1-33	24.0373366402116	9.82406507304117	-1.29088503088566	4.80685229328895e-10	2.41383861600383e-09
LINC00582	2.33113855820106	1.08569229747676	-1.10241947964008	2.41333153989266e-13	2.03796455337343e-12
SHOX2	1.03474126984127	2.80552948207171	1.43900299699695	0.000156837521024476	0.000344875437668556
IGHV3OR16-6	5.28467301587302	2.40249482071713	-1.13728088813341	1.96341497525672e-05	4.96071538164668e-05
AKR1B15	1.90469993386243	5.96298499335989	1.64647097237121	4.0049020725879e-06	1.12006210170889e-05
SNTN	5.85585476190476	2.64860013280212	-1.14464971995122	4.63321215875915e-06	1.28390125041233e-05
PPEF1	0.994849801587302	2.06152749003984	1.05116306446436	0.0281916285222783	0.0412562527341149
IGHD3-16	2.52509636243386	1.2551229747676	-1.00850972102156	2.40230667184611e-05	5.9864873814831e-05
IGLV3-29	4.22160833333333	1.86355630810093	-1.1797343251506	0.00242125228429166	0.00436428522178156
KIF2C	13.5852073412698	28.3335876494024	1.06047670535466	4.58737235937618e-17	7.5079402744413e-16
CDC25A	3.07499087301587	6.23982576361222	1.02092361652923	1.37675973421816e-18	3.08186573838279e-17
SERPINA6	1.90985191798942	0.480074900398406	-1.99212936687685	0.00135131957602995	0.00254573986253533
H19	65.7701028439153	179.553715537849	1.44891167595204	0.00272277526710585	0.00486049850688104
AC015722.2	2.28326957671958	1.03473001328021	-1.14184682107203	0.000366802794695129	0.000758758549642546
TNFRSF13B	1.99319543650794	0.855602390438247	-1.22007075771855	2.82831905838441e-12	2.01276885723462e-11
WDR38	10.0664122354497	4.78115524568393	-1.07411842845195	0.00159038545860187	0.00296214980364511
NEFH	5.1642873015873	10.476890438247	1.02056941712539	0.0205032319400857	0.0308890050852017
OSGIN1	7.97094596560847	23.2825632138114	1.54642704176039	2.27219281961782e-20	7.65982451920167e-19
KIAA0319	1.67425496031746	6.20070664010624	1.88891339382741	6.68635861610945e-08	2.42454785147832e-07
AC005077.4	2.44287691798942	6.17538087649402	1.33794694333557	1.17270783160335e-11	7.59511761062667e-11
ERVMER34-1	2.70728068783069	6.72918738379814	1.31358782328701	3.73561375926101e-05	9.04921915595298e-05
IGHD	258.50901547619	106.489126958831	-1.27950846324793	1.79870370456963e-07	6.15684927031388e-07
LGALS4	110.106951058201	54.6688383798141	-1.01011492304814	0.000145821541697477	0.000322159001324596
AL139246.3	2.95930707671958	1.44808698539177	-1.03111114108188	2.24373780122748e-07	7.56389936457622e-07
AGTR2	13.1267546957672	4.67909973439575	-1.48820740038904	0.0254677771513748	0.0376510170990404
HOXD10	0.733074603174603	1.61283877822045	1.137570301324	0.00397622653040074	0.00688315073383508
SERPIND1	31.5953141534392	15.7212354581673	-1.00699601396424	0.00378838538757006	0.00658832445976409
AL033397.2	0.836319708994709	2.34634993359894	1.48829172479376	4.058717818529e-09	1.77942180422192e-08
PLK1	9.98347678571429	20.8931612217795	1.06541656215372	7.35319239904414e-20	2.18312412226358e-18
DNAAF6	1.63951580687831	0.672505046480744	-1.28565281227827	9.22573608675575e-05	0.000210527416122125
FOSL1	13.8977782407407	34.8921563081009	1.32804849183819	6.05418690487463e-08	2.21094097952511e-07
DLGAP5	10.9776722883598	22.3576124833997	1.02619395748742	6.07000692623758e-16	7.95067548086057e-15
FAM83B	1.14682619047619	2.3266187250996	1.0205880508986	0.00492388092881024	0.0083779244880611
IGLC3	2316.34917724868	1140.25247941567	-1.02249944102203	4.2299440385399e-11	2.51346007599055e-10
IGHV1-14	7.917728505291	2.86888579017264	-1.46459606314909	8.47820225917042e-08	3.03269111883198e-07
CENPE	2.9335626984127	6.14746560424967	1.06733793105195	2.49010547230971e-17	4.30879907033714e-16
KIF1A	3.56889722222222	12.3358837981408	1.78931082040272	0.00647782940123429	0.0107550352525615
IGHV3-35	10.1218596560847	4.88436972111554	-1.05123006201085	4.34931784018605e-08	1.62659681346892e-07
ANKRD36BP2	3.60766990740741	1.65451699867198	-1.12465722759753	3.35451711863858e-09	1.48414361303845e-08
IGHV3OR16-11	3.62249847883598	1.56556268260292	-1.21030381115021	3.8972344347848e-05	9.41243018979066e-05
C20orf85	48.5709562830688	20.4590409030545	-1.24735537621911	0.000116859172354718	0.000262316988162739
RRM2	13.6339886243386	28.9516337317397	1.0864370769181	1.15845585124081e-16	1.74884463608816e-15
HHATL	1.99141329365079	0.752450199203187	-1.40412466036942	7.59642619327118e-05	0.000175620656378044
IGLV1-36	151.957115740741	49.3213207171315	-1.62338089635932	1.07464834145292e-09	5.1099392757538e-09
CDC6	9.46265958994709	20.2948269588313	1.10079440733641	1.07971605073433e-21	5.40592743389854e-20
HJURP	9.15329715608466	20.332883001328	1.15145136684167	9.16728032560297e-18	1.72567169021334e-16
KYNU	4.97135707671958	11.2107365205843	1.17316942683176	0.017274315046321	0.0264387477189916
IGKV6-21	88.7780224867725	32.5624559096946	-1.44699305931817	1.52321296125893e-08	6.1200697108532e-08
ERVH48-1	3.19475165343915	11.0070666666667	1.78465435684235	0.0284539197111675	0.041586119982044
TROAP	7.44980423280423	14.9505320053121	1.00492240293061	2.76135777630408e-14	2.71688707258104e-13
GABRP	15.8787191798942	6.95460504648074	-1.19105405427577	0.00114211631656979	0.00217707078455852
SOX11	1.20049966931217	3.30775790172643	1.46221863984273	0.0297212832686403	0.0431810848862637
AL033397.1	1.79835231481481	8.11840517928287	2.17452065829147	1.10472596578579e-09	5.24706076873223e-09
MYBL2	43.2978215608466	90.7971543160691	1.06835264195512	1.04808790524933e-14	1.11132779577283e-13
TCTE1	1.45664100529101	0.713448472775564	-1.02976422039133	0.00723900895348262	0.0119053205558587
FCRL1	2.09486547619048	0.970217131474104	-1.11047804378651	6.18420078364025e-09	2.63416133555359e-08
CCNE1	8.78123492063492	17.9215448871182	1.02919925918731	5.76233252462472e-11	3.34991251508843e-10
IGKV1-16	453.629519179894	226.635445285525	-1.00114101115604	1.20216640398117e-08	4.90932964637388e-08
TAC4	6.99916739417989	2.70321115537849	-1.37250910316577	0.0215448941386029	0.032357494099004
ARHGAP11A	4.5510791005291	10.0694636122178	1.14570626826803	1.65142201603159e-20	5.7504381900339e-19
ORC1	5.19583088624339	11.6506831341301	1.16498816946303	9.73408861880136e-21	3.66066625991057e-19
DIO1	4.42996408730159	2.01465258964143	-1.13676392398851	0.00025308882714112	0.000537123428857433
PTGR1	33.6016316798942	86.0722792828685	1.35701738207098	2.22575263800711e-13	1.8927845172359e-12
TXNRD1	103.346810251323	326.699728685259	1.66047139528494	4.23809286604028e-20	1.32817121429629e-18
C1orf189	4.54482625661376	2.15495378486056	-1.0765682133235	0.00118972388554627	0.00226170493317227
G6PD	82.4438678571429	238.079689110226	1.52996045198707	5.14571938747945e-26	7.98908341232245e-24
IGKV6D-21	28.0524619047619	11.8440452855246	-1.2439654766109	1.45272274600387e-07	5.03779242430809e-07
KIF23	6.37283783068783	13.4146110225764	1.07379736789251	8.76951717199754e-21	3.3349784067801e-19
IGKV3D-20	120.174937037037	58.9755177954847	-1.02694796234676	1.13388393830938e-10	6.28726012057983e-10
CLPSL1	0.967143783068783	1.95224103585657	1.01332889507389	0.0173793481759977	0.0265850772107393
ERICH3	2.51469298941799	1.2158187250996	-1.04845413355595	0.011541775526167	0.0182543427317125
CFAP77	3.36973082010582	1.54105564409031	-1.12871439574745	8.63109584486187e-05	0.000197704432840549
MUCL3	60.9739287037037	6.11006294820717	-3.31893335703239	0.000532780670709016	0.00107441404136356
B4GALNT1	1.4233705026455	2.97112496679947	1.06169804326433	0.00265504673069911	0.00474760733554745
TNS4	16.7699841269841	35.5127739707835	1.08245673306025	0.00137483052704502	0.00258600166824307
FKBP9P1	1.81467671957672	3.82390557768924	1.07533434145791	0.00185538183290312	0.00341252328640577
IGKV1OR2-108	55.1470582010582	25.1448196547145	-1.13302272178446	2.21306611483605e-10	1.17109811949251e-09
IGKV1D-13	39.1972115740741	17.7487974767596	-1.14302974510205	5.5736938956571e-08	2.04606554872462e-07
UGDH	83.1454298280423	210.303794289509	1.33876600770489	1.31826379547724e-24	1.35205928550675e-22
SCARNA7	41.827655026455	3.49116679946879	-3.58267592667716	0.00263233059219075	0.00471047167300878
AL133304.2	2.59720138888889	1.12931128818061	-1.20151467443503	0.0314319387517797	0.0454440580518042
AC068587.2	4.80706613756614	2.18288645418327	-1.13891956426627	1.14053790510657e-05	2.98320293170301e-05
ECT2L	1.99659656084656	0.985303585657371	-1.0189026338542	0.00313828757903204	0.00554262246491124
CKAP2L	4.01973783068783	8.43929296148738	1.07002072475653	2.57001955943331e-17	4.42445991905289e-16
STC1	17.031835978836	41.8755772908367	1.29787511795815	1.74758827500929e-09	8.06282344001696e-09
IGKJ3	39.1468807539683	18.5027096945551	-1.0811607905475	4.84869922506847e-10	2.43413043565214e-09
LINC01116	2.2505792989418	4.86452124833997	1.11200142741564	0.000804854143485134	0.00157590497167638
GSDMC	6.59789861111111	13.9661933598938	1.08186033835984	1.02060584443986e-07	3.60804526957505e-07
CDCA5	12.9091279100529	29.3399969455511	1.18447717968906	4.01744705425062e-21	1.71684991159301e-19
SFTPC	1484.05001130952	651.801565338645	-1.18703498854999	0.00101369264993338	0.00194696637326326
IGLV3-27	170.245049338624	82.3324918990704	-1.04807904893599	4.64116702352993e-09	2.01185608351767e-08
NCAPG	6.0642835978836	13.7116136786189	1.17698923932566	7.14140813622541e-17	1.12005606941003e-15
SLC10A4	1.14671375661376	2.33410172642762	1.02536212906443	0.00412322572525492	0.00711868485497745
AMPD1	1.69739576719577	0.658643426294821	-1.36575344361515	1.85532333111748e-14	1.87568729754995e-13
PZP	1.53107976190476	0.682611686586985	-1.16541242299961	0.000598230706381887	0.00119527212633581
TICRR	1.38138267195767	3.13057450199203	1.18031440341935	2.75329867027101e-20	9.08266537953144e-19
AUNIP	2.66508134920635	5.45923784860558	1.03451998330899	1.33552271230269e-15	1.64971174162762e-14
FGF12	1.07822394179894	2.63296666666667	1.2880324071322	0.00194403511062028	0.00356511770448927
IGHA1	10391.5223636243	4860.98837091634	-1.09608543748417	4.34235125161159e-09	1.89103474603765e-08
TPX2	34.6958240740741	79.3145140770252	1.19282286145077	2.56118790875168e-19	6.73027686021812e-18
MCM10	3.82155694444444	8.38809588313413	1.13418282487547	1.52566537336382e-16	2.25098824005544e-15
UCHL1	56.460860515873	168.495262416999	1.5773850056282	9.68067772516039e-09	4.00161478121371e-08
NKX2-3	0.654713293650794	1.64839920318725	1.33213049376054	0.00535715349567904	0.00904330260422707
AL357093.2	2.17023313492063	0.853231075697211	-1.34684161450281	0.00297662502332081	0.0052807867983707
KRT81	17.5580095238095	69.9007096945551	1.99317780120848	0.00747279077649098	0.0122671489291451
FDCSP	42.9801642195767	15.7635662682603	-1.44707703542242	1.63060348329629e-09	7.57264071016002e-09
AC131206.1	1.3918621031746	4.51759057104914	1.69853724005656	0.000548011421808159	0.00110247233609837
POLQ	1.56481798941799	3.31332124833997	1.08228322802686	1.79435574696264e-14	1.82268714257627e-13
SP8	1.48777533068783	3.12723027888446	1.0717287772938	0.00281771829032629	0.00501939438180966
IGLV6-57	844.053646759259	385.103693891102	-1.13208773589361	6.75531905191274e-08	2.44797139861926e-07
IGKV1D-12	19.8833802248677	9.34168738379814	-1.08980796776271	3.44902923878201e-08	1.31016659501477e-07
AKR1B10	52.4828947089947	266.556467596282	2.3445219878434	4.54377951196922e-06	1.26077030137818e-05
IGKV1OR2-6	17.8690243386243	6.99657224435591	-1.35274066822461	1.69273921020116e-09	7.84398292832263e-09
IGF2BP1	1.66248763227513	5.87174448871182	1.82044558207129	9.46783703963709e-05	0.000215528929542344
PANX2	11.8720485449735	25.6905848605578	1.11367083808974	1.76035323739875e-11	1.10580764055305e-10
RNU1-67P	3.12463115079365	1.22854966799469	-1.346729711534	4.82486995784653e-05	0.000115001794783996
TTC29	1.79790171957672	0.826347011952191	-1.12149450758621	0.000984944869151267	0.00189713430692544
ABCC2	3.20375826719577	17.2348738379814	2.42749353652388	3.20732235710205e-05	7.85605966843798e-05
UPK2	1.3648005952381	4.97183280212483	1.86508759980314	0.0312539692605793	0.0452060616920328
IGKV2-26	3.98983187830688	1.85218446215139	-1.10710016994331	1.55300601908567e-10	8.42093068346253e-10
IGLV10-54	65.5757750661376	30.7259556440903	-1.09370507212558	1.64791800777548e-05	4.20442823182969e-05
IGKV1D-43	7.97279292328042	3.97181500664011	-1.00528676988353	5.00925845331241e-09	2.1630946875582e-08
UHRF1	7.07380595238095	14.8080920318725	1.06582721776466	6.5653679318347e-20	1.9769701336377e-18
IGHV3-13	110.153813888889	46.5480973439575	-1.24272534290864	1.55890980651888e-05	3.99432117904265e-05
RSPO1	1.53729345238095	0.543320717131474	-1.50051662194101	2.60526356748248e-05	6.45896210848315e-05
TSKU	40.184030026455	90.4819831341301	1.17100829172877	2.12026934423627e-22	1.29069489613347e-20
IGHV3OR15-7	9.11561283068783	4.51708592297477	-1.01294729336775	7.12497893421039e-07	2.23330280614266e-06
AC089983.1	1.24686626984127	4.0557390438247	1.70165808871676	7.21242309834409e-05	0.000167222682687049
IGLV8-61	295.370993849206	131.640098539177	-1.16592914538842	9.17404158150307e-07	2.82225605678561e-06
RHOV	37.6930833994709	93.6027969455511	1.31225182331678	1.04675420751339e-07	3.69354075349231e-07
TEKT1	6.13057083333333	2.56037224435591	-1.25966783893794	0.000682892499485688	0.00135228057205667
IGLV3-16	20.4499418650794	8.87481221779549	-1.20430824294436	3.68471820997837e-07	1.20658835656857e-06
ALDH3B2	8.06511964285714	17.2894689243028	1.10012571434562	1.45663262455618e-08	5.87058678384478e-08
ZIC2	1.40505138888889	2.83408937583001	1.01226235870434	0.00934738686309323	0.015061013794547
DNMT3B	3.61818968253968	7.5975620185923	1.07026850364824	5.23169324073862e-13	4.16836419477288e-12
LRRC71	2.41297103174603	1.15886759628154	-1.05809485178502	0.00390281773366075	0.00676992461118705
AC017100.1	1.12599490740741	2.3224171314741	1.04442681677337	2.59924366101347e-10	1.35888169525273e-09
APOBEC4	1.75004748677249	0.789065604249668	-1.14917691104198	9.44135172873349e-05	0.000214983847289232
IGKV1-8	69.1916341931217	25.9965662682603	-1.4122765365173	8.71384576679652e-10	4.19171153813239e-09
CBX2	6.71881349206349	16.2350448871182	1.27283298535499	1.17796276203244e-18	2.67579380159396e-17
IGLV4-60	80.677830026455	39.3278058432935	-1.03662258220023	2.67687110408327e-05	6.63113549762578e-05
LINC01564	1.38425496031746	3.36970571049137	1.28351290913005	7.16402318696147e-11	4.11390445853237e-10
LRAT	1.59589060846561	3.36851899070385	1.07775266851025	0.000171560564752144	0.000374864241053577
NR0B1	2.72137407407407	16.3592112881806	2.5876960096012	1.80432113132381e-07	6.17477697454431e-07
SLC15A1	2.14905026455026	4.81433784860558	1.16363816059041	0.018639799176799	0.0283285572657253
IGKV3D-15	70.5026653439153	31.1828324037185	-1.17692582235689	6.09585539020734e-08	2.22471772198574e-07
LINC02331	0.783501785714286	1.73932231075697	1.15051683277191	0.0198570833988842	0.0299849578262976
C6orf118	2.89958538359788	1.39425112881806	-1.05635618267303	0.00136945287965412	0.00257645926430091
HOXB9	7.32111461640212	29.7600375830013	2.02324113230793	0.0079164352386483	0.0129376951756297
CHEK1	7.30092123015873	14.9297002656043	1.03203478182839	6.48760976918332e-19	1.55730241310481e-17
BTBD11	1.2206585978836	3.06018034528552	1.32595692365814	8.72585859652953e-07	2.6917190125605e-06
IGKJ5	68.0001510582011	32.063087250996	-1.08462460660469	1.32747865029152e-11	8.52558679274512e-11
IGKV2D-30	12.7352667989418	5.2499818061089	-1.27844485561634	9.34803375060855e-10	4.47136164956327e-09
IGKV1D-8	30.8243548280423	15.0639653386454	-1.0329691129778	1.42148744836623e-10	7.75747422190881e-10
FCER2	2.36091984126984	0.89544833997344	-1.39866695148871	5.73033776164498e-08	2.09946971076679e-07
PAX9	5.66364986772487	12.4831280212483	1.14017550541538	0.00842581700891707	0.0137039981972036
OMG	4.84954801587302	2.10964183266932	-1.20085220833133	1.22057402624212e-05	3.17634541689918e-05
IGKV2-4	1.4333628968254	0.696746879150066	-1.04069737499521	4.12126096301934e-06	1.15051302007879e-05
MLXP1	1.79389034391534	3.69377715803453	1.04200512799502	0.000575183437876069	0.0011535706706775
AL365181.2	3.18785714285714	7.82630066401062	1.29574355608687	1.42190195049954e-05	3.66213325422552e-05
LRP4	3.52494927248677	9.27578658698539	1.39586713165495	2.37448680353589e-08	9.23120610526944e-08
IGHD3-22	4.41514715608466	2.05609003984064	-1.1025580793516	2.18043210547551e-06	6.332495713225e-06
AP001381.1	1.65192096560847	0.735620982735724	-1.16711012755461	0.0031703762900669	0.00559519010916698
ANLN	16.1578119708995	39.2749065073041	1.2813759941613	5.07330435000912e-19	1.24790013830239e-17
IGKV6D-41	3.06453432539683	0.47804422310757	-2.68045187339087	3.29941309673081e-08	1.25671770956506e-07
IGLV2-33	3.58216408730159	1.58253930942895	-1.17859008814038	5.46104248753126e-08	2.00819691474341e-07
LINC01781	2.31129880952381	0.924395484727756	-1.32212166848873	9.10257841434639e-15	9.75572732780139e-14
HSPA6	14.1939941798942	32.463564940239	1.19354081619982	0.000235230177725084	0.000501802804784568
MIR4507	2.14710363756614	0.879489641434263	-1.28765333871474	9.79227800477491e-08	3.47337498794395e-07
AC106045.1	2.41118988095238	6.13757941567065	1.34792451944043	4.71073549193131e-07	1.51740910352701e-06
ZBBX	2.2738753968254	1.06167503320053	-1.0988109590367	0.0047551433817622	0.00811611613207884
SRGAP3-AS2	7.87541587301587	2.93854714475432	-1.42225306468765	5.03272122334526e-05	0.000119484766081189
SPAG5	11.4977597222222	24.67082124834	1.10145295418338	1.05562230699216e-20	3.91760883798867e-19
MLLT11	7.27464821428571	16.6444476759628	1.1940916080254	1.966518367423e-05	4.96633194029241e-05
AL136320.1	2.00521164021164	0.302485657370518	-2.72881587163298	3.11120876596821e-06	8.83554051795268e-06
BCAN	0.816124603174603	2.31284993359894	1.50281032155223	2.18122491417478e-06	6.33371125987986e-06
ABBA01000935.2	2.84523042328042	1.40355312084993	-1.01946182793064	0.00391739398945718	0.00679242402495736
C8A	3.18157876984127	0.612713811420983	-2.37645756327205	0.00551671156253265	0.00929318233851683
PRG4	28.6826043650794	4.41013293492696	-2.7012819771203	0.0287693110375632	0.0419890513746168
IGKV2-40	2.07535568783069	0.90862802124834	-1.19159691344777	2.73870437423705e-08	1.05454139078984e-07
IGKV2OR22-4	9.9108962962963	4.77692988047809	-1.05293183412102	2.31943099681886e-08	9.03793017710467e-08
ANKRD44-AS1	6.42971369047619	2.3226770252324	-1.46896593974243	1.63618089729187e-11	1.03471933202056e-10
CIBAR2	9.00381607142857	3.89392682602922	-1.20931081249256	3.02638985445235e-08	1.15741458772649e-07
RAD54L	2.49314682539683	5.41917304116866	1.12010486702307	2.7261158503907e-18	5.73806698210968e-17
PRAME	13.4743965608466	35.0502985391766	1.37920606779215	0.000182115464761654	0.000396238108789081
IGHD6-25	8.11663597883598	3.39870836653386	-1.25589533821615	1.22170274395263e-06	3.68339133011052e-06
IGLV7-43	128.681380357143	58.7602601593626	-1.13089062837425	1.01637745027151e-10	5.67474615339649e-10
STC2	6.17607142857143	16.3946775564409	1.40846618457453	1.22564403471892e-14	1.28192669960125e-13
CFAP73	4.51132698412698	2.25565803452855	-1.00000349057745	0.0255919907173549	0.0377989454098338
GTF2IP7	0.674658465608466	1.51346892430279	1.16562980074621	7.27975385221054e-10	3.55541917578525e-09
AP003119.1	0.815379894179894	2.83675205843294	1.79869577169636	1.07063568052454e-10	5.95215756291616e-10
NCAPH	5.44666005291005	11.1349729083665	1.03165431708986	2.32526860843991e-17	4.03181564145785e-16
KIFC1	19.7906453042328	41.2802439575033	1.06063284237985	1.70257264437473e-19	4.65470708574371e-18
PI3	26.4177060846561	153.269315803453	2.53649179704793	0.0153087706486527	0.0236766885109806
GUCY2EP	0.511653637566138	1.52066002656042	1.57145822871576	4.1158735680239e-09	1.80074789016723e-08
SCGB3A1	2348.24462718254	1111.27764594954	-1.07936339796553	1.14563932538295e-05	2.99469482598944e-05
AP003119.3	1.29049093915344	3.5461171314741	1.45832017859363	7.47977584361823e-13	5.82513790159003e-12
MIR31HG	0.806705952380952	1.97560079681275	1.2921766495167	0.00145257452861065	0.00272134603649707
NOS3	6.55488538359788	17.4075466135458	1.40907042729964	1.01032603690109e-07	3.57693462813329e-07
AC079949.2	0.945255357142857	2.63873877822045	1.48107251254577	0.000313986616163474	0.000657460468366057
IL20RB	7.48036329365079	16.6319205843294	1.15277453130515	0.000588830536340523	0.00117828911998842
AC207130.1	0.339442857142857	3.14069243027888	3.20984203370433	0.00151142792126769	0.00282441416868519
BLK	2.80098412698413	1.31562124833997	-1.09018959360789	1.93990576472074e-10	1.0382360928643e-09
AL590004.3	0.600428571428571	1.49337848605578	1.31451531808298	0.00396986518105098	0.00687424828189151
PRR11	7.39960681216931	15.0452293492696	1.02378558086804	4.70474724218484e-16	6.29394763474261e-15
PRB3	2.05584722222222	5.45025537848606	1.40659077434792	0.0266785877334526	0.0392626959051412
LAMA1	0.631534788359788	2.80932589641434	2.15328988152177	0.0105609267225543	0.0168241139909429
DPYD-AS1	3.57662142857143	1.3364432934927	-1.42019879875703	0.00542308964988729	0.00914548541554984
UGT1A6	0.828887698412698	3.79775630810093	2.19589877756934	0.00425362539162462	0.00732215466406911
IGLV2-5	26.0749945767196	12.8216418326693	-1.02408593938476	5.24177291374821e-09	2.25658923987181e-08
IGLL1	1.40668009259259	0.672762416998672	-1.06412524927792	5.03113518441573e-08	1.86224629759115e-07
SERPINB5	9.02634986772487	21.1503193891102	1.22846484489031	5.8812601521874e-05	0.000138195731123948
CDHR4	5.05982605820106	2.38743081009296	-1.08362886705404	0.00490172625614188	0.00834358413123004
CTSV	4.5564953042328	10.2814385126162	1.1740456454353	1.96100921949211e-12	1.43476692699805e-11
IGKV1-13	7.91663531746032	2.96878061088977	-1.41501691073519	9.36615537638001e-09	3.88108343375316e-08
RHCG	1.61181078042328	5.88466294820717	1.86827739769611	0.00517212004455245	0.00875803357153903
FAM216B	9.17969794973545	3.89628924302789	-1.23634590314819	4.35694476021583e-06	1.21190953611329e-05
HROB	5.20364900793651	10.6357905710491	1.03133171551098	1.48671811510169e-21	7.16801443358003e-20
C11orf97	2.95998260582011	1.15563705179283	-1.3569003328161	5.42179496711754e-05	0.00012807514828103
AC010275.1	0.748791468253968	1.61247038512616	1.10663676199551	1.94458245161559e-05	4.91606943960123e-05
AC005336.1	1.11817592592593	6.42380185922975	2.5222802044098	4.46732430459812e-06	1.24077678002157e-05
IGHJ2P	3.04639041005291	1.48791088977424	-1.03381271544269	2.61856533966149e-06	7.51976603480254e-06
LINC01765	2.8397871031746	1.21832788844622	-1.2208803181059	1.14915286262582e-05	3.00248786385931e-05
PAH	1.71420443121693	3.42997330677291	1.00065817741652	0.00373580187571829	0.00650488477649765
DLGAP3	0.56301044973545	1.4649818061089	1.37964914289461	0.0302348202000323	0.0438895061112667
KLK5	4.30671607142857	10.116472377158	1.23204618931703	0.0127898045194919	0.0200799574991522
PPP2R2C	1.87409358465608	7.3487567065073	1.9713071922409	9.28550249473185e-09	3.84960057654442e-08
EFCAB1	3.58807367724868	1.76638499335989	-1.02240969415163	0.00419577122087148	0.00722991919059241
FAM83F	1.30150330687831	3.3331224435591	1.35669533902233	0.00231758136478428	0.0041915692789462
AC012213.4	1.0106251984127	2.67396879150066	1.40373457056832	6.08367356006063e-05	0.000142635089577315
MS4A1	13.9901877645503	5.90258871181939	-1.24499560083722	1.20480096788056e-10	6.65649584702668e-10
DYNLRB2	4.24414351851852	2.01101845949535	-1.07754711830613	0.0013501172815592	0.00254375804451418
LYPD3	13.9270986772487	39.6622134130146	1.50987044776139	4.34086344474167e-07	1.40540333031114e-06
TUBA4B	5.48495595238095	2.55079216467463	-1.10453468017516	0.000444396601726467	0.000906961371323806
IGKV1-9	460.635051322751	225.527840770252	-1.03031865391761	1.41256621376709e-09	6.61268548702088e-09
HTR3A	6.97751362433862	15.4272458167331	1.14469558314307	0.000244738611903056	0.000520839503206854
CABYR	4.53046673280423	13.8833986719788	1.61562919376273	2.72518399751061e-12	1.94264063984297e-11
IGLC6	12.6266080687831	5.90819402390438	-1.09567802499637	2.21288761796732e-10	1.17109811949251e-09
GCLM	22.5648470238095	47.6102973439575	1.07719664111523	6.32101218113086e-18	1.22813420368861e-16
NAMPTP1	7.63050760582011	17.6902836653386	1.21310624390014	8.01538549149974e-09	3.35836515653999e-08
DNAH9	1.91800734126984	0.849133598937583	-1.17554477832672	0.00292665587174783	0.00519608446127926
AL512353.1	1.1865539021164	2.43841301460823	1.03916486812464	0.000834781897085939	0.00162922546930981
CYCSP6	1.67831018518519	5.43899216467463	1.69632996825169	2.70870595775564e-07	9.02654650937466e-07
NQO1	190.379737962963	414.660365205843	1.12305021424898	3.26654893968983e-12	2.30236600193132e-11
IL11	1.54208227513228	3.11346228419655	1.01364006302308	0.00764550418158189	0.0125324358063648
IGKV1OR2-11	4.02078835978836	1.8739432934927	-1.10140110277587	8.06578283452607e-10	3.91135921041429e-09
ESPL1	3.83313306878307	8.50431752988048	1.14967138173147	1.2085427324014e-19	3.44312603710924e-18
GCLC	19.5199750661376	60.2381741035857	1.62572683065938	2.09016963171626e-12	1.52268362796101e-11
NKAIN1	0.735074735449735	1.77701952191235	1.27349668844582	4.2283084884232e-09	1.84659779482802e-08
FOXM1	12.1434597883598	31.4305236387782	1.37198679008676	3.14843288642235e-23	2.34717752145046e-21
IGKV3D-7	4.74362572751323	1.51761992031873	-1.64417966476961	6.89784042173404e-09	2.91976371828427e-08
KRT83	0.716035119047619	1.97474462151394	1.46356383919139	1.97344630777856e-05	4.98234102141378e-05
LY6G6C	0.609705291005291	1.9353614873838	1.66641908771128	0.00686441993477606	0.0113455003961535
MCM2	14.2481902116402	28.9059772908367	1.02058916820026	6.15182222010258e-21	2.49060496245923e-19
CDK5R2	1.01354074074074	3.46837715803453	1.77485670734589	0.000317160662957911	0.000663449925740016
CRYBG2	2.67158082010582	5.64615258964143	1.07957445682257	5.14430931152405e-07	1.64507180891711e-06
HMGCS2	9.64775998677249	4.68422058432935	-1.04238500157938	0.0185196268446089	0.0281724945113309
AC090772.3	1.26602738095238	3.05991726427623	1.27318403813609	4.13387189107742e-07	1.34301236346138e-06
MAGEA1	3.22519358465608	10.7951618857902	1.74292721576099	0.000156487249655945	0.000344194661545043
DLX6	0.718240013227513	1.44519123505976	1.00872247706024	0.00248212657724242	0.00446434563361393
GPR37	3.20952083333333	7.27592669322709	1.18077308184647	1.23403324004809e-11	7.96473856648887e-11
CDT1	14.0487511243386	29.0022486055777	1.04572287322414	3.21573126512438e-21	1.40619690438501e-19
SCARNA21	38.505796494709	3.95002722443559	-3.28514113737598	0.0325728257275346	0.046933157069993
SLC7A5	51.2255221560847	135.463330942895	1.40296768588951	1.5815936727503e-20	5.55296882239696e-19
C22orf15	2.29891693121693	0.98539229747676	-1.22218423715	0.000101086123749283	0.00022916827568099
E2F8	4.44324318783069	8.90537928286853	1.00306395229188	9.70027357911388e-20	2.82057954947327e-18
SCML2	1.09652638888889	2.39463718459495	1.12686655525182	6.96778295127137e-07	2.18564950666108e-06
AC004990.1	0.668102447089947	1.43256958831341	1.10046397265493	0.0158262736321416	0.0243723749819576
CYP24A1	41.8948680555556	128.985822045153	1.62236705937974	1.20267295105621e-06	3.63054483601931e-06
PTPRN	0.574247156084656	3.8896775564409	2.75990685282575	0.000233515254322609	0.000498509153289011
MIR9-1HG	0.622823941798942	1.46493399734396	1.2339393566053	0.00173929579845328	0.00321827056494766
IGLV1-41	31.6035813492063	13.8069741035857	-1.19469087792562	1.29001905998799e-05	3.34574598500793e-05
AC034105.1	8.91379014550265	4.04305498007968	-1.14059317400019	2.89920756193151e-06	8.27095238883462e-06
IGHV3-19	8.74186276455026	4.36321181938911	-1.00255021648633	9.67203820285631e-08	3.43360399636957e-07
OGN	9.17223796296296	3.50116746347942	-1.38943771582781	1.53097728844975e-05	3.92735010647796e-05
MIR4538	5.33793048941799	2.56023718459495	-1.06000304874916	9.27451312038968e-05	0.000211583426174649
JCHAIN	1443.87184464286	502.5239062417	-1.52267856157526	6.10504989430436e-23	4.25167733997172e-21
GALNT13	1.24671547619048	2.52892589641434	1.02039251048294	0.00112984718265353	0.00215611229950899
LCAL1	13.9925697089947	32.1567026560425	1.20045854529254	0.00169264577964267	0.00313879514890345
STOML3	4.10532314814815	1.92462841965471	-1.09291585007726	0.000935282149624954	0.00180888912206893
PGD	186.998100859788	386.616955511288	1.04788129163952	3.46302331903409e-24	3.23783113966928e-22
ZFP42	1.92950972222222	4.14275617529881	1.10235659882258	0.00373083261609483	0.00649823799528333
DNER	4.44572989417989	8.96492735723772	1.01187159468482	0.0144142094994855	0.0223975454374982
SCARNA5	108.00778287037	4.37724780876494	-4.62496740277395	5.2858772850993e-05	0.000125126453064394
VWA3A	3.03158591269841	1.50654794156707	-1.0088261245369	0.000483402005748475	0.000981948402746542
CDH2	2.04268187830688	4.54248632138114	1.15301762995027	0.0284126130590506	0.0415329231060131
PRR20G	0.338114814814815	3.21374541832669	3.24867051253077	0.00891488564619823	0.0144273319107404
FBN2	0.498681481481482	4.01526998671979	3.00930646312342	0.00393147952841953	0.0068140706696466
GABRA3	1.23541891534392	3.67608605577689	1.57317021506893	0.00462445174325686	0.00791353811383696
CFAP65	1.57557526455026	0.785004249667995	-1.00510630366599	0.000755456974023071	0.00148571741678006
RNU4-1	155.242688624339	13.7105624169987	-3.50116566644887	0.0105879043989582	0.0168623463807025
AL590666.2	3.7417037037037	9.82975166002656	1.3934596489768	3.08077623441565e-07	1.01846838253395e-06
CNTNAP2	1.16359378306878	2.44140756972112	1.06912566597097	0.00533024299392564	0.00900161489709757
RNU6ATAC39P	1.93993994708995	0.573000929614874	-1.75940260826981	1.00635059575194e-08	4.14770363660742e-08
IGLV3-22	6.34946825396825	1.51393598937583	-2.06833156809521	1.27170896465166e-05	3.30179975587604e-05
C9orf24	13.6695455026455	5.5960213811421	-1.28849189587805	7.84753811193851e-05	0.000181055976533428
TNFRSF17	16.6930239417989	7.16479521912351	-1.22024794688129	1.25108877130466e-18	2.82672567113335e-17
AL022098.1	1.47073597883598	0.678050597609562	-1.1170734429478	4.32675625333716e-07	1.40169816933126e-06
GJB3	12.0074402777778	24.2553703851262	1.01437557702577	0.00364647107640205	0.00636505864326365
MELK	11.9068687169312	24.3487313413015	1.03205254317971	1.94267545879752e-15	2.33327869334496e-14
NEIL3	3.14792242063492	8.56552098273572	1.44414101175786	1.1916460958425e-19	3.40645724323355e-18
PAX8	1.58914080687831	4.18238100929615	1.39607753419223	0.000624473546299738	0.00124490114548598
KLK8	1.25252685185185	2.59889389110226	1.05305619950408	0.00236877951627644	0.00427775645650904
MAP2	7.33633511904762	16.0285219123506	1.1275099449998	3.84234831285696e-09	1.68893663632411e-08
LRRC18	1.70697824074074	0.770785922974768	-1.1470425393604	8.59009463323043e-06	2.29399039731984e-05
DNAI2	3.12608908730159	1.47572111553785	-1.08293878883061	0.00281288927206277	0.00501237497642606
AKR1C1	56.4557728835979	164.652179946879	1.54422859652358	0.00261516015248309	0.00468271667130159
MELTF	6.15084748677249	14.9361953519256	1.27995559276751	5.78995648149792e-08	2.11948029094951e-07
ITLN1	152.747124206349	3.93964913678619	-5.2769342585403	0.00500613305711173	0.00850761093849185
SLC38A3	0.819892394179894	3.06333731739708	1.90159775466939	0.0291276628164346	0.0424201078494158
EXO1	5.13967195767196	11.4270836653386	1.15270907002809	5.96174003107829e-20	1.8048394730937e-18
IGHJ6	163.976429431217	80.3844464807437	-1.02850016384701	0.000317370542982948	0.000663806908775235
RN7SL8P	2.72424523809524	0.957560956175299	-1.50842034762574	0.000130505620525334	0.000290751265949214
KLK6	5.17064761904762	11.5532135458167	1.15987730226843	0.000269097703791518	0.000569313719372904
MIR4537	7.30570211640212	3.5956588313413	-1.02276679086818	0.000406255142977977	0.000834756651847536
IGHV3-38	5.75474332010582	2.855497875166	-1.01100926993945	9.85158612439876e-08	3.49294766359104e-07
AL391427.1	3.56269133597884	8.9783005312085	1.33347489163504	0.000677461429764989	0.00134246835783524
CLSPN	2.56462294973545	5.74377184594954	1.1632517068444	5.1430663589052e-20	1.57960275847101e-18
IGKV1D-16	79.8363806878307	21.2791398406375	-1.90760648439406	4.34234762664055e-09	1.89103474603765e-08
NLRP2	9.98876428571429	20.893725498008	1.06469164024979	0.0276240102417793	0.0405447636879125
KIF18B	6.29151626984127	13.9176142098274	1.14543226527039	2.3803821215486e-18	5.08626346502108e-17
PADI3	2.18286031746032	8.3328823373174	1.93259579461262	0.008961905065706	0.0144937231868256
SLC7A11	6.47352308201058	24.0725675962815	1.89476704063203	4.93219350269441e-22	2.71881142169699e-20
ADH1B	19.9258220238095	9.6002625498008	-1.05349347608697	3.39667947507019e-08	1.29144219005236e-07
CLGN	4.45943869047619	12.7603498007968	1.51673384372537	1.37303360648558e-08	5.5601541184442e-08
MUCL1	0.379864153439153	2.96323492695883	2.96361752748222	0.000558307893749962	0.00112171963503866
AC104971.3	1.4565210978836	0.627945019920319	-1.21381644545844	2.43063234399156e-14	2.41677973897586e-13
LINC02315	1.20906031746032	3.00713678618858	1.31450427415674	0.00695417801367567	0.0114781580537826
IGKV1-12	233.719013690476	114.577289641434	-1.02845399021855	8.14819461897168e-08	2.92391640239308e-07
AC011298.1	0.332957010582011	2.21901115537849	2.73650909796977	0.0254827004642697	0.0376697886055937
TREML3P	1.13057361111111	4.46691726427623	1.98222460512154	1.03285029069462e-05	2.72257406065811e-05
CXCL14	394.207275198413	170.87577622842	-1.20600651044031	2.87258340589253e-06	8.20191141857926e-06
RNU4ATAC	7.09951752645503	1.87206520584329	-1.92309029809661	0.00570670917291544	0.00958271872725223
NMRAL2P	2.33089894179894	13.3099911022576	2.51355124520104	1.86012959052084e-10	9.99015330383503e-10
TOP2A	45.6077819444444	92.5869569721116	1.02152896169884	1.38471734944491e-17	2.53335910320608e-16
CPB2	4.86268419312169	1.96692005312085	-1.30581457940173	0.00485014725163424	0.00826077314204974
IGF2BP3	2.97161871693122	7.72316733067729	1.37794361110993	3.18388105491201e-09	1.41382364451e-08
IGHJ5	58.284618452381	25.6632505976096	-1.18341128174129	3.5353328777341e-07	1.16059046149164e-06
CYP4F3	2.70207837301587	13.4070721115538	2.31085278495374	4.40332337331193e-05	0.000105616503631821
AC245041.1	1.58807076719577	4.55603320053121	1.52050305731637	0.0321186189259967	0.0463299853464577
SPINK13	6.87857559523809	1.90594701195219	-1.85160183398118	1.11872636488524e-05	2.93068208559643e-05
AC006270.1	2.80493974867725	1.13121540504648	-1.3100961092389	0.0016009242906285	0.00298046664139781
SFRP5	3.46095165343915	1.64865378486056	-1.06988032190785	0.00956283078204803	0.0153759415985367
AKR1C7P	0.753111243386243	1.99698605577689	1.40688937023331	8.78842954798162e-05	0.000201172180766256
C1orf87	1.85009126984127	0.81839588313413	-1.17672565154867	0.00408713222435022	0.0070599712802571
E2F7	1.5858791005291	3.71789442231076	1.22920301098128	3.14924223638352e-13	2.5959389364987e-12
AL365181.3	7.2113417989418	19.8612758300133	1.46161867159845	6.47877813812509e-07	2.044766177387e-06
LINC01139	0.721806944444444	1.44785909694555	1.00423628029139	0.0330038675813888	0.0475025483560876
KIF14	3.14944503968254	6.6929962815405	1.08755457750998	9.58987505048065e-19	2.21706906392465e-17
RNU6-1010P	3.10865079365079	1.34402509960159	-1.20972848183485	0.000825855793132663	0.00161264969911531
IGLV9-49	173.839756613757	45.5837779548473	-1.93116565544369	1.35246564251659e-06	4.05236828404891e-06
AL928596.1	6.15785099206349	2.32003466135458	-1.4082805980094	0.00269724344645693	0.00481746183054255
C6	3.59220482804233	1.63124262948207	-1.13889823200327	3.56974336240134e-06	1.00500360874926e-05
IGKV2OR22-3	4.08745582010582	1.7895812749004	-1.19158107100653	5.28813661595513e-08	1.95012281437805e-07
DTHD1	2.67366051587302	1.32092749003984	-1.01726501838539	2.99067022378621e-05	7.35843717914987e-05
