# Supplementary material for: Identification and validation of a disulfidptosis-related genes prognostic signature in lung adenocarcinoma
Source: Heliyon. 2023 Dec 19;10(1):e23502. doi: 10.1016/j.heliyon.2023.e23502 (PMC10784160; doi:10.1016/j.heliyon.2023.e23502)
Supplement: Multimedia component 6 [file mmc6.xls]

Tag	logFC	AveExpr	t	P.Value	adj.P.Val	B
ACACB	-1.37655847881158	7.07394322328694	-11.7373536513501	1.68900678361138e-26	3.47074003964302e-22	49.3532980751091
FEN1	1.46797514599203	8.41961431727393	11.4260482413182	2.74225452359458e-25	2.30875519035552e-21	46.6210502701411
ORMDL2	1.01352597664604	8.93304326759699	10.3392424160707	1.01370506104442e-21	2.31451392215575e-18	38.6046696340673
GPRASP1	-1.30750428213789	8.0378980527498	-10.3367920056554	1.22016386024921e-21	2.5073147164261e-18	38.4211590395114
MAGI1	-1.05286836018668	6.50939305828395	-9.57120449886342	3.62681338024264e-19	2.25840570153351e-16	32.8626282295648
ADAMTS9-AS2	-1.73506251611596	5.02341045700465	-9.60990987757678	4.52333354849446e-19	2.65571374537179e-16	32.6437515337207
CNKSR2	-1.21378514289459	5.11388626952165	-9.52790499404071	5.98388226225259e-19	3.15289222069304e-16	32.3742694670696
YKT6	1.12561589049057	6.75706572971592	9.48282737465574	7.33266121688247e-19	3.46184223392312e-16	32.1758164595811
RBMS3	-1.158105355015	8.37885676932822	-9.50956361501476	7.5810453319646e-19	3.46184223392312e-16	32.1431338408278
TK1	1.6809799175561	6.87894834220438	9.51159318746894	9.78173752254905e-19	4.27670051810341e-16	31.8932826336401
TUBG1	1.05747248698018	7.73094822977211	9.37812949560838	1.66242527064198e-18	6.6830419831486e-16	31.3775034450884
ACTN2	-1.10288647393329	3.74754345674321	-9.3691692571041	1.67071771463013e-18	6.6830419831486e-16	31.3722419795604
CDCA5	1.22217775906034	6.40961020073032	9.42092145913047	1.69116834456045e-18	6.6830419831486e-16	31.3608476736127
A2M-AS1	-1.16831993649237	6.57906983203494	-9.31942431148437	2.3384454900469e-18	8.28495109913339e-16	31.0439318767443
ZNF540	-1.01423946758192	5.51728598914806	-9.31095335514149	2.52521264048432e-18	8.79501602530715e-16	30.9691075153654
LINC01798	-1.48569991414674	5.611896780889	-9.34679774191621	2.88984972490337e-18	9.75039677912491e-16	30.8384530001176
KLHDC1	-1.024156652882	6.46643296868396	-9.27506212300413	3.38236747554392e-18	1.08600420710862e-15	30.6842937845303
CCNB2	1.94891031543857	5.9217602620156	9.25761436617625	6.99567556644048e-18	1.79692671518482e-15	29.9764184466361
ARHGAP6	-1.70147918499493	7.22393393353813	-9.2006016838957	8.26176741740202e-18	2.02108403166898e-15	29.8154137081897
PAICS	1.06554475640003	8.65677821996907	9.0800855248745	1.32347752334144e-17	2.98858677221353e-15	29.3528448210912
SLC2A1	2.08931961820622	6.74079487242772	9.15494968957356	1.66810664839109e-17	3.68579822771921e-15	29.1305938092136
MRPS17	1.05494597013919	8.47316706370541	9.0488604705212	1.75003079664354e-17	3.82567902555618e-15	29.0813493292646
LINC01140	-1.30437991681446	6.67602562225793	-9.04420890452467	2.29981321010188e-17	4.9746170162509e-15	28.8179885006026
PKM	1.13651734606273	7.59280670429099	8.99270114370568	2.55500396536322e-17	5.46903921710926e-15	28.7118661739951
NSUN6	-1.00261016069631	7.3292225025433	-8.9283418976615	4.05776925628155e-17	8.0954466453718e-15	28.2608392023209
FAT4	-1.33489536688553	8.86662393778086	-8.91520801132282	5.82805340255365e-17	1.06929169079531e-14	27.9126854550682
CAPS2	-1.35343546828702	4.95473124777898	-8.87906037157477	6.23183280916441e-17	1.1332560388984e-14	27.844307304016
NAALAD2	-1.02693038800863	3.78750824301724	-8.84443015170983	7.30569687046192e-17	1.30319463007719e-14	27.6872731669801
STARD9	-1.03677135771148	6.17284392457903	-8.83990528674395	7.36443588477679e-17	1.30319463007719e-14	27.6788206146758
TBX5	-1.37231359433529	6.87221093051886	-8.85724555962552	8.08215561155959e-17	1.39563206438603e-14	27.5929830242295
MKI67	1.56419712283482	6.00433874072835	8.8694338148092	9.15809348599069e-17	1.54253822166904e-14	27.4743300951625
FANCI	1.50842519676241	6.42634599409817	8.83817362806928	1.0757971666924e-16	1.78278677244855e-14	27.3169084617514
MCM4	1.19121103210896	5.93811585371703	8.77858352386203	1.42619247047497e-16	2.25437146736847e-14	27.0401980162602
MIF	1.15032726907749	9.98842828252623	8.74575782129608	1.47443034600042e-16	2.31282970839409e-14	27.0027956956613
CHEK1	1.20170958074737	5.90743240428851	8.76678369269838	1.52954185140257e-16	2.36424103134009e-14	26.9717856657814
DES	-1.64199787856107	5.13375208117781	-8.70313721750979	2.54887567652722e-16	3.79542364325781e-14	26.4758815207487
NFASC	-1.6230353346092	4.86720010303074	-8.69272907912785	2.74080745903276e-16	4.02291803397602e-14	26.4051869080635
CHAC2	1.30070886242044	7.26906688495284	8.67833322656467	2.73995116498261e-16	4.02291803397602e-14	26.4031463400399
DENND2A	-1.1884382753512	5.92749096202833	-8.67280618867602	2.81350128081494e-16	4.1003289233664e-14	26.3770169447084
NTRK3	-1.17711862186247	4.84964676765972	-8.62960033041902	3.466344634729e-16	4.81283215534096e-14	26.1708972069761
LINC00597	-1.24517891702447	6.50210585012658	-8.63284740051878	3.90657189446856e-16	5.31630105029367e-14	26.0587204248988
PDE5A	-1.46479598290785	6.70700926481162	-8.60958990741002	4.53813301609943e-16	5.99860820028377e-14	25.9124853891968
ATF6B	-1.6566627978418	5.75570292797759	-8.5909638509143	6.49133289702681e-16	7.93990474410737e-14	25.5693800988107
DHCR7	1.10285648226242	7.44483170073059	8.5262575329922	7.22513092898197e-16	8.63193113137503e-14	25.455825784963
CDC25A	1.3303592539199	3.96937428247302	8.54803382093476	7.76418988919714e-16	9.12000689131287e-14	25.3928448109958
ASF1B	1.11386299058548	6.00737317434668	8.52200679622589	8.53541349302265e-16	9.90927750667358e-14	25.2982582309747
KNL1	1.40351101536516	5.2446879741382	8.5196154909937	9.21394799264676e-16	1.06369335562302e-13	25.2256014568251
RASL12	-1.29132482602021	7.63652691967946	-8.49376191847237	9.68331632228205e-16	1.11163389445013e-13	25.1731166890171
ABCA6	-1.32869197702428	6.5501335431086	-8.49561370677722	1.01237631549047e-15	1.13679349218654e-13	25.1317795855259
ERG	-1.35467638529907	6.68722192349875	-8.48142654252016	1.04295129747847e-15	1.16476120716767e-13	25.10044827658
FAM13C	-1.78357665112048	7.53170043561665	-8.53306576570149	1.08968108627019e-15	1.19105620434927e-13	25.0679164811775
ZNF44	-1.04585910573264	5.78040012114839	-8.45904235505608	1.11682855948812e-15	1.20787947731165e-13	25.0303528806104
ABCA9	-1.13460273200993	4.71920480179934	-8.43350276124474	1.50175905075608e-15	1.566479529644e-13	24.7467759721849
CDC6	1.65373081447231	4.84601894522264	8.47265338092624	1.55580874138364e-15	1.61466231447941e-13	24.7210905798102
ADHFE1	-1.18719952907478	7.05616272702207	-8.41834510000749	1.59558536685742e-15	1.63938418517765e-13	24.6860645563986
RPA3	1.00331919546146	8.33767765974372	8.40386489520885	1.60444754554627e-15	1.6402881897229e-13	24.6765818059866
RSPO2	-1.75473700723576	4.27064984558226	-8.46988554885429	1.79110839908341e-15	1.80419051435122e-13	24.5864499117242
SGO2	1.07596904964386	6.68278433908922	8.40407123194659	1.77978437910928e-15	1.80419051435122e-13	24.5801315122735
PDE8B	-1.21489775720431	5.53364455222885	-8.39227816138731	1.97265331406387e-15	1.96327660896353e-13	24.4808978216969
MUSTN1	-1.07298872100341	5.55028501688515	-8.38495698467196	1.98725745615073e-15	1.96327660896353e-13	24.471906404522
NR2F2-AS1	-1.35154055369286	6.0646085598618	-8.41719849283109	2.18007631741974e-15	2.12314636240087e-13	24.3922354502721
LINC00312	-1.32830790108401	6.99604702852651	-8.38243533755979	2.36040808949469e-15	2.24888757003644e-13	24.3104555586772
C19orf48	1.1726758537649	6.05249071377511	8.31897845366429	3.22688023622986e-15	2.93465690044578e-13	24.0014267184079
LHFPL6	-1.03361127802094	8.91294486957781	-8.31115117680033	3.29997877283001e-15	2.98728034373938e-13	23.9782534369006
CNTN4	-1.04596562043846	5.9946993239002	-8.28706562467661	4.01359756368658e-15	3.5397174393217e-13	23.7891517992926
OIP5	1.07600226574664	4.56465842744247	8.2982266126871	4.18664841770899e-15	3.64539992947043e-13	23.7530706047731
TRIM59	1.28837911728446	6.59120537309022	8.28005482732163	4.58268513075915e-15	3.94015049171422e-13	23.6638004533636
BUB1	1.29700332628468	4.4644593232681	8.2806457658933	4.76929210344797e-15	4.06656362795653e-13	23.6267861628009
CTSV	1.95189244230385	6.22587993453221	8.32164341436407	5.31775412397089e-15	4.44205404445032e-13	23.5313946247034
PEAR1	-1.34419450281594	6.51380810940183	-8.20607128455334	6.63083108714309e-15	5.32253703162904e-13	23.2980869825612
ANKRD44	-1.01757374836831	8.50569370415853	-8.20032390964753	6.89541704891315e-15	5.49201259450063e-13	23.2600101131452
SDF2L1	1.04392678837681	7.77727923488079	8.19027097277215	6.97404171410867e-15	5.51190704550843e-13	23.24580384586
PIEZO2	-1.21054416417373	5.80559708198065	-8.18770638731879	7.97022747187866e-15	6.22738419466291e-13	23.1221817210708
FXYD1	-1.64657164926496	5.75176203973886	-8.25755557160539	8.46564878723308e-15	6.51537891119298e-13	23.0808016619682
BIRC5	1.7916848968425	5.31126434534039	8.23134610153647	8.71326708700186e-15	6.6809300511493e-13	23.050072426108
CASS4	-1.17853300362359	4.49705766707492	-8.15529393473484	9.54493401706221e-15	7.26440181913375e-13	22.9446776457621
RYR2	-1.24351157494684	5.37020920475671	-8.1757595445779	9.67804513331442e-15	7.31154961192934e-13	22.9387620042391
RPL23AP32	-1.25204438039629	7.26468179976835	-8.14919088166714	9.85283446879543e-15	7.4163331684717e-13	22.9132722055882
LDB3	-1.74294004066278	4.17867837965946	-8.16506887372011	1.17313081700075e-14	8.67146228724762e-13	22.7567981422599
RAD51AP1	1.56939799740425	8.1217628196218	8.17392613973839	1.19974497298021e-14	8.77350870098587e-13	22.7378397365178
ESPL1	1.37897738008043	6.40968173421024	8.15167524948509	1.26828980529658e-14	9.17679127078856e-13	22.6805676183421
FRY	-1.11706027258984	8.05723209659797	-8.1119122851544	1.33002708162467e-14	9.52290121961857e-13	22.6241240708628
MYH10	-1.08419708252237	10.969712371369	-8.07909825991653	1.52529547541619e-14	1.07340057275093e-12	22.485836701853
ECT2	1.38065997088081	7.5026046888731	8.08492443853621	1.69109296809002e-14	1.18198195242455e-12	22.39368158458
RACGAP1	1.05401223912763	8.47371519708396	8.06834816395163	1.73310190919271e-14	1.2031591598649e-12	22.3649279211667
GSTM5	-1.40957047530632	6.74543356620821	-8.06650311006583	1.83993253440579e-14	1.25610543686061e-12	22.3096282605663
ABI3BP	-1.4150297495466	8.91276665263511	-8.09466337460968	2.12400661745835e-14	1.42634679680234e-12	22.1849249898565
MND1	1.56811336688394	4.99775880837793	8.02568892900935	3.19204769012962e-14	2.05621905907441e-12	21.7878560174633
SLC6A16	-1.04585755552505	5.93480739229024	-7.97976328070829	3.2551166191801e-14	2.08378166378604e-12	21.7543391918611
PRDM6	-1.06081896974801	8.3443570338626	-7.95944603779751	3.69300256641245e-14	2.32071895220824e-12	21.6310475446272
WDHD1	1.03732351756551	5.52143370866243	7.9585931753216	3.74799788366514e-14	2.34809782047058e-12	21.6172016877084
FZD4	-1.02359924718017	6.93509509896846	-7.93435488759503	3.89992010538521e-14	2.43584979469789e-12	21.5701748271821
ITGA1	-1.07240804211671	8.19539207593065	-7.93765059507332	4.04886687584432e-14	2.50700024446295e-12	21.5379838589293
TBX2	-1.075938999898	6.93736767331948	-7.94208753719383	4.07160115130688e-14	2.51253249424039e-12	21.5350014245134
CDCA3	1.61854525914492	6.05644539984015	7.98472066800186	4.46615730024361e-14	2.73955421978227e-12	21.4647156726708
PDE2A	-1.22737028947679	5.86114428683925	-7.92923071283238	4.68178520851812e-14	2.84633148668162e-12	21.4027910372278
GATA5	-1.19941075245512	4.32911616025517	-7.93362198544493	5.04895613801202e-14	3.04255131026419e-12	21.3359388633915
NPR1	-1.42009554996063	5.94347029003153	-7.91279401889473	5.41641931437094e-14	3.24385442733777e-12	21.2635478113247
GINS2	1.1285841332993	5.41585071618875	7.9043788147055	5.67294372122687e-14	3.3691711135113e-12	21.2177967166647
KIF14	1.80294378901526	5.86401733244679	7.93138221858807	6.04595819351672e-14	3.57154374091999e-12	21.1690401745628
HDC	-1.36610330289101	6.57048170407782	-7.87811205929466	7.06645448284732e-14	4.07889250471993e-12	21.0074050932185
FHL1	-1.44245634106682	9.86711201361815	-7.91333910704582	7.18284648712359e-14	4.11142931654325e-12	21.0044410792877
SORBS1	-1.17537615507099	7.23898502873595	-7.84064983823644	7.91057008584706e-14	4.49045040591357e-12	20.8887384114052
SAPCD2	1.16496871432715	6.62496653062682	7.84804042867007	8.14885073795124e-14	4.6002948850044e-12	20.8654060444427
MAD2L1	1.59681305016057	6.84208892280108	7.87429465476373	8.66890065619647e-14	4.84068585826579e-12	20.8190277105094
CCNB1	1.57266637332817	7.72845336539188	7.88717852889911	9.7669034343311e-14	5.39516394279757e-12	20.7115785580108
CBFA2T3	-1.08079202147886	6.83619950802267	-7.80023558364479	1.04142259933502e-13	5.66142671791938e-12	20.6220968806798
SLIT2	-1.35423784068214	9.64613638187034	-7.78834187601238	1.21626251619311e-13	6.39206609852998e-12	20.4769931299658
GATA2	-1.04257756396677	6.8311693853575	-7.72584630496145	1.58075496884078e-13	7.90339023228936e-12	20.2105523574953
ZWINT	1.57406069364237	9.24680730821042	7.77796545145172	1.70115049980072e-13	8.38295962120024e-12	20.1679780306989
DEPDC1	1.66522532808307	5.15350669930946	7.79683309744697	1.86625737387716e-13	9.15267846677845e-12	20.0869411230964
TAL1	-1.40121418493811	5.18235377549117	-7.71232950968481	1.88397687321643e-13	9.21758113517247e-12	20.0475109497802
NUDT1	1.02072444994808	6.22559823853767	7.67193350105189	2.35682373908425e-13	1.12171697915167e-11	19.8264297897554
ERO1A	1.25582939190319	9.83468127534134	7.67157007572498	2.38086348342744e-13	1.12989292658084e-11	19.8173092414846
UBE2C	1.77218286253613	7.16856951003962	7.70589248193706	2.72581347835409e-13	1.25505861041868e-11	19.7115986118714
SCN7A	-1.43139785527323	8.89518536911788	-7.65610165404035	3.66901639228752e-13	1.61444577826801e-11	19.4229224864101
KIF11	1.45407528067397	7.23765020682581	7.64491356198582	3.71921856377721e-13	1.6330389373303e-11	19.4054228938094
CDKN3	1.83139102603061	5.73073206685818	7.66879311223875	3.91339263083225e-13	1.70656552120715e-11	19.3675978791585
PPP1R14B	1.11770509373899	6.84540435981415	7.58653213045964	3.9581872886024e-13	1.71959388146915e-11	19.3192567833199
TACC3	1.10727176054868	6.50016719178746	7.58486513726799	4.31090950285736e-13	1.84168148387143e-11	19.2434134626614
WDFY3-AS2	-1.0900680481648	5.68788099173617	-7.56654890690431	4.53877055051153e-13	1.91513749573843e-11	19.187028401414
LMOD1	-1.33960649965319	6.97606585172908	-7.60899175138051	4.85478418161891e-13	2.03179144904454e-11	19.1498106213949
TNS2	-1.12068670956885	7.32391506456154	-7.53610071710379	5.85912437268837e-13	2.38414151949254e-11	18.944911424325
NUSAP1	1.46969586320742	7.76069254343028	7.57412128834745	6.22967088792014e-13	2.5002638100756e-11	18.9100505062156
UBE2S	1.36928425944302	4.72854708859764	7.55481032349716	6.84226665363381e-13	2.70445909019097e-11	18.8171020892525
OSR1	-1.07315829050674	5.37886871728397	-7.52336896171009	6.81077190302237e-13	2.70445909019097e-11	18.8052634777165
CENPF	1.52629428002105	6.43691820781614	7.57493222044845	7.13076142285494e-13	2.80708843828058e-11	18.7873222492056
CAPN3	-1.18089517817147	7.09539946237567	-7.49729242785896	8.23647759831214e-13	3.1994589445693e-11	18.6234204327133
PCLAF	1.40744746975215	8.16309331070658	7.5171114271675	8.75947535459794e-13	3.39619734078553e-11	18.5788993930097
SKA3	1.19722805588597	6.08964099991607	7.48300424282527	9.23760889234522e-13	3.56141885795126e-11	18.5138683814305
FAM111B	1.57912364711528	4.70950155609934	7.50851569534319	1.06813920975996e-12	4.03846650791597e-11	18.3957295354033
HYMAI	-1.14440285241156	5.98231503885316	-7.45148120781425	1.06911566514492e-12	4.03846650791597e-11	18.3670113669686
MAPK10	-1.11213605849484	6.14881982070646	-7.44618797688102	1.06557100082367e-12	4.03846650791597e-11	18.3664303220953
CPED1	-1.01589701193689	8.41899936294269	-7.41667305403611	1.22410072542826e-12	4.55689235630893e-11	18.2266225595431
ERCC6L	1.37200248555572	5.18115278639157	7.48799668651283	1.27711993859597e-12	4.73427515256972e-11	18.226043180012
MGP	-1.05679498363559	10.4427254337097	-7.43664444591203	1.2491752809831e-12	4.64182691662236e-11	18.2220675392811
ECM2	-1.16504598250317	8.72296358184493	-7.41392266403009	1.37747604363525e-12	5.04558916589317e-11	18.1225550929689
SMCO3	-1.23762815371686	6.02782795449863	-7.42587757454796	1.4496207919803e-12	5.2909871499828e-11	18.0856370717654
UHRF1	1.77322411907562	6.98017245028581	7.45123834846976	1.50960440966923e-12	5.44813101053889e-11	18.0604025314315
LTBP4	-1.09603872885276	6.35060443763001	-7.38735470786395	1.46567872048256e-12	5.32124240763182e-11	18.0509823657091
KIF2C	1.48252778627987	6.30025832119575	7.41287389783932	1.68373634100422e-12	6.0215691483015e-11	17.9456392009612
HSPB2	-1.21333475474013	5.46867795571916	-7.39899428749011	1.67445796585181e-12	6.0049627819003e-11	17.9429604827764
FGFR4	-1.65363009832533	4.97407062569255	-7.41622829108456	1.73962566600775e-12	6.15276554402638e-11	17.9181243862177
CHRDL1	-1.20524660487818	10.5753214147125	-7.43425357013521	1.7621945429352e-12	6.21120680322049e-11	17.9147775017191
SLIT3	-1.43599748435676	6.67897381300764	-7.38891465938238	1.72806295086581e-12	6.13298196499855e-11	17.9095540401794
TBX5-AS1	-1.21949047004854	6.71324152052928	-7.37076789692363	1.72079448832584e-12	6.11775189283872e-11	17.9016294088272
SLC25A10	1.04817192905861	5.70906348587353	7.34826296013413	1.94352995047089e-12	6.700939085944e-11	17.7808845330886
MTHFD2	1.01765685293124	9.12129758844093	7.32539283669884	2.1169068124995e-12	7.19013522149622e-11	17.6910498387591
EFCC1	-1.36005575020761	4.33883587362687	-7.36275588036583	2.18798390771414e-12	7.38273913294218e-11	17.6875210648183
ITGA9	-1.10068495806814	8.09631375483996	-7.33392405167282	2.1573299824602e-12	7.31534221280108e-11	17.6813459760343
PTTG1	1.59402296644231	8.40154108517685	7.3579985475834	2.2355770715987e-12	7.51863719219013e-11	17.6661578894774
SOX17	-1.29325129213806	6.037352612326	-7.33505238436416	2.23383688785956e-12	7.51863719219013e-11	17.6520005424075
HMGA1	1.23053212779789	7.15888674553962	7.33302804137678	2.26249031955113e-12	7.57197289518831e-11	17.6397496572361
KIF18A	1.04143246937466	5.54575314924618	7.318529291623	2.25424372197441e-12	7.55668095315694e-11	17.6324051464056
TDRD6	-1.2892574678478	5.6385923522008	-7.31978172934089	2.54908305971356e-12	8.38097724704862e-11	17.5285747259109
MCM2	1.22435770103488	8.75458488188395	7.30279629680954	2.59025789595182e-12	8.44876341331966e-11	17.5023379545089
ADARB1	-1.24389189990598	6.85154383239284	-7.29978999011676	2.69368058068913e-12	8.77217785302392e-11	17.4669593190812
KIF15	1.3535532308067	5.99873924251088	7.30026478110996	2.94442000022857e-12	9.43913987280762e-11	17.3906642413378
RHOJ	-1.23259877652479	6.6322702454321	-7.27942399211922	3.16807396661388e-12	1.00775157801778e-10	17.3135774881628
ABCA8	-1.40978264626273	8.40381171061186	-7.33325704768463	3.34180043197917e-12	1.05484880302212e-10	17.297440346917
GINS1	1.49364748979671	7.80237744711807	7.30075327059341	3.71444520846071e-12	1.15560655916032e-10	17.1880195149097
CENPE	1.52677484220845	5.640959733464	7.29774194159973	3.71724140155226e-12	1.15560655916032e-10	17.1853371826371
PKNOX2	-1.23026555846556	5.77878121239653	-7.25022941674771	3.80302565120337e-12	1.18048903484257e-10	17.136601203171
KIF18B	1.37508341430232	6.55408316080564	7.25535694593591	4.16538102158497e-12	1.27183379810623e-10	17.0615658034581
MYOCD	-1.44227875182045	6.84234648095951	-7.26045689070209	4.75469585495635e-12	1.43471725585166e-10	16.9502147626219
CCDC146	-1.04227272559691	7.37823062405503	-7.19126072914012	4.96278136081333e-12	1.49099460567744e-10	16.865201365092
CCNE1	1.55244602928349	5.20186939482923	7.21619086511457	5.38712240374094e-12	1.60434751122424e-10	16.8138136011621
MIR99AHG	-1.0824432307863	5.93465164823882	-7.19784710750559	5.453254352171e-12	1.6193486081324e-10	16.7917577022892
PER1	-1.06097674810391	6.92339543976019	-7.17681764485961	5.4983196300377e-12	1.62802550544157e-10	16.7674317834889
CENPU	1.31661793099843	6.38822107111934	7.19427993160866	5.69242209549353e-12	1.67225478768003e-10	16.7515132081646
HJURP	1.53823675960735	5.66568031312239	7.21578481939905	6.03752869055915e-12	1.76479625977667e-10	16.7145043525869
GNG11	-1.37438550956866	8.20117580679208	-7.18067967461687	6.14932097288902e-12	1.79492040727126e-10	16.6760084079665
BRIP1	1.38367704013116	5.36950821276326	7.17666964113199	6.52851617381894e-12	1.89483727197465e-10	16.6223297102733
CLEC1A	-1.14831633738225	6.45713963552222	-7.15394579811809	6.83353454684085e-12	1.96945724267928e-10	16.5663719867993
LY75	-1.04988942303975	10.1662736369564	-7.13613036041938	7.08705681492431e-12	2.03681021664167e-10	16.5213297470517
CDCA2	1.50717732304162	5.39866526869123	7.15948818057436	7.25759600419552e-12	2.08000474602809e-10	16.5200582422519
SHCBP1	1.43048998787409	6.6243923769711	7.16061130683112	8.0565749410845e-12	2.28666517215947e-10	16.4306600679538
POLE2	1.16206450626964	6.86551229317698	7.13246033216669	7.90708343314035e-12	2.24733966068605e-10	16.4268932618245
NCAPG2	1.02973293325847	6.79519174772905	7.12050199660496	8.35246106988324e-12	2.35761981490427e-10	16.3712165370256
ITGA9-AS1	-1.14095255136002	4.12007752240248	-7.12883771663995	8.82401511233824e-12	2.48389981566354e-10	16.3315637838721
MMRN2	-1.25741743351229	6.84396339273531	-7.08413698570789	9.78848365606981e-12	2.7071810316094e-10	16.2081461762483
PRC1	1.52109599170008	7.36048906977625	7.1094026597821	1.02971733153303e-11	2.82128819275628e-10	16.186514598499
CDO1	-1.43571647950286	6.45015799724983	-7.10747339061597	1.05704405498356e-11	2.88462128630241e-10	16.1637696261337
MCM10	1.34019482465423	5.12300090618891	7.09789780847674	1.07400624742738e-11	2.91890407281715e-10	16.142364827347
MICU3	-1.07257012727244	7.96112771282229	-7.07689086951879	1.14991548088689e-11	3.10099910980901e-10	16.0687858328041
CCDC102B	-1.21771519809401	7.90823906528035	-7.0786170713974	1.19189329370409e-11	3.19741713999026e-10	16.0394958250125
PREX2	-1.33788235258615	6.49908800004077	-7.08118580057469	1.19772365959197e-11	3.20886877196289e-10	16.0387416818179
PBK	1.9836613105638	6.61243006405869	7.12072301883682	1.57580966795422e-11	4.04261084479291e-10	15.81683036725
TMEM88	-1.26529083902366	5.09397643963643	-7.0343152953527	1.50179943202571e-11	3.88182094700582e-10	15.8110391772527
RCAN2	-1.15254522373248	9.4832049864136	-7.02807372554589	1.56011771810996e-11	4.00735737368019e-10	15.7738738366599
CCNA2	1.04994483389521	6.57232348254446	7.01506365894349	1.60761727527993e-11	4.11267892153122e-10	15.7376683413776
GUCY1A2	-1.26223702421739	7.52255150787594	-7.01908663609879	1.64802403974247e-11	4.19124331592426e-10	15.7210888787061
TTK	1.62410881455076	6.23667238182728	7.04441906701609	1.69357761073199e-11	4.28587762597681e-10	15.7168736316724
CTSG	-1.23601052317017	5.89186981184584	-7.00826425588644	1.79430372821999e-11	4.49648137941372e-10	15.640749375155
HMGCLL1	-1.09037495678681	4.95696073182734	-6.99683207003254	1.97384536209292e-11	4.88681305369245e-10	15.5530399034653
PLAC9	-1.12946885434108	5.24661490816167	-6.9829225197642	2.02853500646102e-11	5.00412555195287e-10	15.5182881566805
MAN1C1	-1.02069296682698	7.79177361615225	-6.94570031967728	2.29468317733011e-11	5.60683051259885e-10	15.3825780357956
ECSCR	-1.36582972041884	7.24545076884104	-6.95395195700144	2.3205318367956e-11	5.6632551917236e-10	15.3813208126738
CDK1	1.42136838608613	7.37745768269419	6.97264256385199	2.39366432258132e-11	5.82099504907971e-10	15.371941540689
PEG3	-1.28402777912381	7.13301658223631	-6.96716428730117	2.42475346781578e-11	5.87573809081915e-10	15.356671337607
INMT	-1.57444033890214	9.10427015560761	-7.00299641458202	2.64143677594418e-11	6.35584125396686e-10	15.3087635631623
ADAMTSL3	-1.59363006649874	6.78185156180427	-6.96711604637242	2.67333484665888e-11	6.41756515934502e-10	15.276267772651
GDF10	-1.59269337769622	5.8959612283075	-6.99198155252884	2.81874849981593e-11	6.72734761007173e-10	15.2452059649464
DSG2	1.18300144602114	9.63389467436909	6.90743255628643	3.07798422793205e-11	7.28680851379903e-10	15.1077258829882
POLQ	1.23280710298015	5.54176124733377	6.9240848505961	3.14247547050647e-11	7.42238257970545e-10	15.1057584362913
KIF23	1.42058463944384	5.28009654507687	6.91572049852982	3.30431623580244e-11	7.76892383632772e-10	15.0575101237958
RGS13	-1.31377020636776	5.60649153890735	-6.91299337328649	3.38064307835878e-11	7.93273806952486e-10	15.0365731818599
SEMA4B	1.22016912036651	9.48462869186321	6.88821261066134	3.62038899847331e-11	8.40625689600316e-10	14.9580553685943
LAMB3	1.23646415600215	9.79220904121216	6.89901126412821	3.74863043580301e-11	8.67461788573379e-10	14.9381700779199
PGM5	-1.49419494605732	6.1179871096294	-6.89865674646056	3.88432647058662e-11	8.93830063203634e-10	14.9104091908904
MAL	-1.15044806512892	8.37636971371188	-6.88713494717664	3.97238275275094e-11	9.11032290025437e-10	14.8815998811643
E2F7	1.24244423173654	5.5686049536393	6.88091261754581	4.01955493485168e-11	9.20157674402565e-10	14.8659684591308
PLK4	1.1905593400016	5.16963653760358	6.86161380993021	4.27342213414525e-11	9.72475652652833e-10	14.7986904792859
RECQL4	1.01530313768388	5.30662128246491	6.85458413578709	4.48373972317353e-11	1.01583646716089e-09	14.7530397345316
DOK6	-1.23548104624182	5.18328188022965	-6.84355626800565	4.68104946457977e-11	1.05588238691163e-09	14.7075686167568
LDB2	-1.18584890540001	8.49769697159082	-6.83889398598015	4.86915096212364e-11	1.0923164096144e-09	14.6714824078924
ATP1A2	-1.64477134780462	6.0369508725133	-6.87920003959245	5.11919315421899e-11	1.1347820941321e-09	14.6641089061502
CCNE2	1.33703697982677	6.12792156467973	6.83887512145839	5.16740406595309e-11	1.1442347645611e-09	14.6230870997038
HLA-F-AS1	-1.05691883487424	5.83450575506037	-6.81289067812752	5.06342763949092e-11	1.12860423697252e-09	14.6132960768389
HOXA5	-1.25135268641081	8.07957142547152	-6.82624618913781	5.2825480746111e-11	1.16471116293115e-09	14.5934930909119
ART4	-1.45546242900341	5.83588724832187	-6.85106972999053	5.4444015809254e-11	1.19526718041064e-09	14.5934512072168
PLAU	1.63786261757979	9.70182746522523	6.85872707782142	5.64024824961303e-11	1.23430736188816e-09	14.5652523975069
ASPA	-1.52056020914406	5.56313533348549	-6.85561270871598	5.97120808378041e-11	1.2998130817119e-09	14.5189780142988
ORC6	1.55813390674804	7.70119839971677	6.8324602914873	5.95227495128561e-11	1.29706572612903e-09	14.5023479717394
PLEKHH2	-1.20701234493312	8.36250095644084	-6.80807308556337	6.24528892787732e-11	1.35373884155012e-09	14.4424536927484
IQCN	-1.28671620853388	3.80079013420413	-6.79367868520447	6.14049093509287e-11	1.33383666200025e-09	14.440357407034
UBE2T	1.45961531276764	6.42283797660451	6.8257799907722	6.79069225606487e-11	1.4550775304471e-09	14.3874093134646
EMCN	-1.34084413490861	8.06062051205367	-6.78776296964814	6.96191624912815e-11	1.4886619875477e-09	14.3348980190002
SLC6A8	1.3963500396525	5.35538590057414	6.78256236654211	6.93460060146723e-11	1.48436570582865e-09	14.3320296076701
CDC45	1.8306794260668	5.16946256862138	6.8868958939735	7.6668763310721e-11	1.62251948225747e-09	14.3055164703459
PRELP	-1.01645825620751	8.90877539812218	-6.76534281953195	7.31272827763392e-11	1.55719433551398e-09	14.2725026215765
S100A11	1.01755929631483	9.53967377236376	6.75086501563836	7.35542874622807e-11	1.56466568640001e-09	14.251772933952
MAMDC2	-1.39940490008431	9.65489541566155	-6.81557998676066	8.03978042886449e-11	1.69271975443377e-09	14.2374117286713
MYH11	-1.20680451719621	8.93225595574503	-6.77179323987792	7.7447978374455e-11	1.63732356750687e-09	14.2332994934876
ADAM33	-1.02890564624545	6.7746191538991	-6.74122699526955	7.94500879254372e-11	1.67448190438955e-09	14.1808449223938
CDCA8	1.26204879105739	6.60701480837452	6.78473777045771	8.95756088609041e-11	1.846227870093e-09	14.1247910055417
FMO2	-1.20760408993783	10.1995416942538	-6.75931063243452	8.86492681510034e-11	1.83449527818224e-09	14.1125999112379
CORO2B	-1.20620463134958	4.8770059513748	-6.74625420809911	8.80069442262858e-11	1.82672191606661e-09	14.106112787315
GRK5	-1.13821987369071	7.43154672280247	-6.72589860387591	9.15358375519604e-11	1.87405446612734e-09	14.0533688863388
KCTD16	-1.38804268497625	3.9102798011807	-6.73800365697108	9.62616675318313e-11	1.95077022298974e-09	14.0260435338794
ZNF471	-1.14752653338412	4.93725781571382	-6.71078459713556	9.57597417378176e-11	1.94443372823163e-09	14.0011670319487
SLC25A27	-1.12221545683997	5.46035640168128	-6.71728215339306	9.83690194711209e-11	1.99151229666213e-09	13.987859819593
SYNPO2	-1.25128699403356	8.2827362341027	-6.73493048337506	1.016645464778e-10	2.04613591143223e-09	13.9795368904571
FOXM1	1.63675862265238	5.95122134345262	6.76648726999749	1.05097433730468e-10	2.10697284461209e-09	13.9775060848985
CDC25C	1.14150148841648	3.40777683229021	6.7148272849779	1.04784950656156e-10	2.102759717806e-09	13.9350844119774
GOLGA6L9	-1.0515544688067	8.88167403548782	-6.69641426101615	1.03822792746168e-10	2.08548833640373e-09	13.9220516558492
BUB1B	1.58969519006742	7.75392339841516	6.7533285307743	1.15196433062077e-10	2.29155034171599e-09	13.891485829562
PPP1R16B	-1.0812569093886	7.18443609739749	-6.6965772817223	1.1237992779413e-10	2.24421296039026e-09	13.8604815565857
C14orf132	-1.2457690217187	7.83008247428253	-6.70061018740216	1.14587539572617e-10	2.28164665763343e-09	13.850241689422
FAT3	-1.70463134364314	5.75638404950062	-6.73969960627287	1.19861391261733e-10	2.36375405857711e-09	13.8466634084475
ITGA8	-1.40679919630281	7.71220392118449	-6.70136111706946	1.18027626436981e-10	2.32982679697744e-09	13.8277428045293
NCAPG	1.59031737120563	6.18997017866945	6.71939080767968	1.28013645754397e-10	2.50767626940621e-09	13.7785944901084
ANK2	-1.35444983671872	5.83411864233622	-6.68230414161218	1.2555994649804e-10	2.46666476155662e-09	13.7591743392224
PIMREG	1.23277732659845	5.36135948346723	6.69304403983022	1.27616786640742e-10	2.50228754645097e-09	13.7554715134798
MS4A2	-1.34575185412387	5.70894741488882	-6.68577725755885	1.3160319565825e-10	2.5730866485075e-09	13.7246231944558
PRTG	-1.2342262477684	5.7474141413063	-6.66162760330116	1.37421934007483e-10	2.67666665584811e-09	13.66584870028
TIE1	-1.05650803835328	5.13004682595522	-6.64768145132522	1.42681025358564e-10	2.77122154073076e-09	13.6202483573069
NDC80	1.48309305927637	6.82267756763446	6.68103451667592	1.50318033357191e-10	2.90855486577865e-09	13.6126944447546
ANGPTL1	-1.61548595912782	6.22199377605285	-6.70104561836974	1.65838971376415e-10	3.16132387197748e-09	13.5477389060386
PTTG3P	1.09091571239657	4.58530200796952	6.64011080773499	1.5758801001605e-10	3.02642618487832e-09	13.5349115363066
PLOD2	1.25356643308723	9.25162445069421	6.63565743357486	1.59318831727637e-10	3.05111153138044e-09	13.5210150865853
KCNT2	-1.39226122936876	6.37686024618191	-6.64062893727451	1.70367580932388e-10	3.23856005604038e-09	13.4754546050355
ADAMTS17	-1.02936730059978	5.22471372241768	-6.61083138107283	1.75670885388469e-10	3.32706085147249e-09	13.4171433822868
P3H4	1.10102879884813	6.85848912035666	6.6140065341135	1.80036632942701e-10	3.3909924567732e-09	13.4021453357708
PTCH1	-1.12248712612049	7.54288262165822	-6.58268941265917	2.18441828236479e-10	4.02940855334956e-09	13.2181855596633
CCBE1	-1.67667405060624	5.83377437547329	-6.62035225307077	2.32815727255676e-10	4.26393081940898e-09	13.2049451319069
SETBP1	-1.02646391269787	8.02350895257217	-6.52491150132618	3.05914071987593e-10	5.40053974679815e-09	12.8921219810678
EBF1	-1.25171162761084	7.06974416813657	-6.52009013369262	3.14603736162438e-10	5.54917783210467e-09	12.8648148000526
EZH2	1.20166420272985	7.50539261913928	6.52230911256711	3.27902772394447e-10	5.75903766660983e-09	12.8359991773161
WASF3	-1.26060023143539	7.91243649693229	-6.52037173281066	3.28245660028715e-10	5.7601366933647e-09	12.8338100308314
CDC20	1.59544988926535	6.83105990111068	6.55890543431389	3.46955176159144e-10	6.05741878920497e-09	12.8287423825362
KANK3	-1.41796638428857	6.45025188528281	-6.51567066762061	3.55293039499151e-10	6.17674845064979e-09	12.7680983452286
IQGAP3	1.20188183545448	5.07253572721246	6.500882643481	3.65548541513526e-10	6.32827041243593e-09	12.7279041718905
LINC00622	-1.25288699535348	5.86069815072598	-6.49154037500465	3.78361843581615e-10	6.52809195949504e-09	12.690558401764
ACOXL	-1.21513644082361	6.02194542746349	-6.47335851618686	4.65230270539311e-10	7.8812999417249e-09	12.5129416040724
FAM184A	-1.35354560232573	6.93112065637555	-6.45959014633847	4.72938624044186e-10	7.95283808538099e-09	12.4847463924654
CYYR1	-1.19749118503613	8.51792017669228	-6.44866227403331	4.77783141628724e-10	8.00160210051234e-09	12.4626649455562
TCF21	-1.62813911806653	7.6192528265745	-6.50668680402855	5.16223208705352e-10	8.5547344481341e-09	12.4616717925112
ZNF385D	-1.06902975484815	4.74160659406846	-6.42838191729958	5.15962282980577e-10	8.5547344481341e-09	12.3788534525631
FERMT1	1.12772834324853	7.42841446026552	6.44914805649295	5.39941729325418e-10	8.8833167301105e-09	12.3695009772986
FBLN5	-1.2069782972191	8.39507933170294	-6.44479039969017	5.38935309007376e-10	8.87386351345559e-09	12.3679803237582
DAPK2	-1.05918100429049	6.11607532521584	-6.42521881162604	5.2321975151525e-10	8.66369272674204e-09	12.3646619921524
LOC100506725	-1.06293238404941	4.93600379192481	-6.4314958089072	5.50158965555616e-10	9.02251922043284e-09	12.3355143664851
PFKP	1.02679954166466	7.94673390354604	6.41165538024205	5.56394395031578e-10	9.1102377876525e-09	12.300975976551
CDKL1	-1.05749288973685	4.91167316680437	-6.41035082063694	5.749258613411e-10	9.39121742821802e-09	12.2754630718488
PSAT1	1.43999231200033	7.11726781138493	6.42671962325705	6.37472514740604e-10	1.02579660966364e-08	12.217776436013
PHACTR1	-1.12216358735874	6.7772168866057	-6.39925178647296	6.10235072244393e-10	9.87379566893704e-09	12.2169511401637
KCNA5	-1.10841406700815	5.49393221768782	-6.4107594967812	6.28475570967043e-10	1.01449681915175e-08	12.2102495081555
KLF15	-1.13674552195471	6.26500733713335	-6.39646010246128	6.50680252509254e-10	1.04053140146402e-08	12.16695100038
KIF20A	1.39163753435068	6.73993125176492	6.41214618288688	6.73437447125868e-10	1.07108870750692e-08	12.1602069466441
GFRA1	-1.28551643130106	6.05558648230377	-6.40705661698184	7.32930227464766e-10	1.15675754563544e-08	12.0938506325562
LINC00472	-1.11350871496492	5.5643403615151	-6.37673107260571	7.52108286640164e-10	1.18067785960036e-08	12.0355227618496
TMEM158	1.69581076052941	6.47828023857301	6.41289455345119	7.93107697391482e-10	1.23560046047745e-08	12.0306862969709
ST14	1.07869629018327	8.4855626967734	6.37473299838452	7.79039991062984e-10	1.21737587652876e-08	12.005364461728
KRT19	1.14466153723659	9.95537159233941	6.36596692501045	7.77975788108919e-10	1.21663808750762e-08	11.9945925598169
CFD	-1.43657452409614	9.77987066476571	-6.3925424036209	8.23783997071106e-10	1.27661669350031e-08	11.9838758250935
BMP5	-1.05032326388148	7.87118786651962	-6.35524596658752	8.57792481231223e-10	1.32263641129614e-08	11.9102248059915
CEP126	-1.01287304569719	6.89820468259062	-6.34454577920779	8.56289130780522e-10	1.32223869778092e-08	11.8969963733053
STIL	1.12536224745352	7.85389833771798	6.35056041578682	8.80895774808822e-10	1.35086024451839e-08	11.8833707597983
VGLL3	-1.15463313304018	8.77685343359009	-6.34269935549738	9.04241222328253e-10	1.3845941041448e-08	11.8543347421219
NCAPH	1.02986188995616	5.26394656702044	6.34314425787766	9.06079374576424e-10	1.38637565660245e-08	11.8531603888927
FGF14	-1.7292701373608	4.31988620985692	-6.3920372408192	9.81716722640473e-10	1.4910049470465e-08	11.8404208166922
PLEK2	1.16790754584899	7.96801370533907	6.3230864768527	1.00608719879679e-09	1.52127195350075e-08	11.7499838944332
SPC25	1.28857758483199	4.76976091012682	6.31028848982639	1.21393570772513e-09	1.78434655636937e-08	11.597396785438
JAM2	-1.21336897184965	8.26346340588586	-6.29864439056411	1.19231019874139e-09	1.76011366910466e-08	11.5951814797067
MYCT1	-1.25293257262954	6.3446528205172	-6.27843653875611	1.32384818882868e-09	1.92934442781848e-08	11.4916662215337
ABCB1	-1.32803132304667	5.0316142359799	-6.272122800593	1.35356610147195e-09	1.96846637078182e-08	11.4672355689837
CENPM	1.03798229428952	6.45903762852418	6.26585326921594	1.53219462781419e-09	2.19102765532037e-08	11.367620700221
TPX2	1.54654185664302	6.89026935458555	6.27666331545448	1.70640929504087e-09	2.40665783142038e-08	11.3016492319249
ZNF682	-1.0884502773158	7.0668164659704	-6.23720293527124	1.59913919683746e-09	2.27252499002856e-08	11.2987641404805
WDR17	-1.34519788221782	4.35906297383663	-6.23814826619869	1.60388954127781e-09	2.27770049645596e-08	11.2982635681582
SVEP1	-1.15837154781787	5.95473353275742	-6.23233274604209	1.71466856831161e-09	2.41664776476237e-08	11.2429759037333
LINC01936	-1.24952467891571	6.85764637243665	-6.24395309612197	1.76576956092128e-09	2.4830039234427e-08	11.2376338507511
LIFR	-1.13969766740903	8.73687090177724	-6.20718109145426	1.91601895456285e-09	2.6783859521981e-08	11.128366178733
GAS2	-1.10853987340278	5.68241791514108	-6.19122025087191	2.03715793405373e-09	2.8246665578185e-08	11.0611631562896
NUF2	1.56014010024344	6.77172489824104	6.2263066402669	2.22081348632355e-09	3.04236642203084e-08	11.0450063732382
C1QTNF7	-1.11604308632209	7.14401966201164	-6.19513275677903	2.15706367812726e-09	2.97087811808559e-08	11.0285318770159
PDE1A	-1.07725383867141	5.78849709798102	-6.1728071797071	2.23253569602649e-09	3.05638747619242e-08	10.969184104577
CLEC14A	-1.20921710251424	7.47018417929438	-6.17749298928617	2.37910530563951e-09	3.23763145202559e-08	10.93311580614
DISP1	-1.01319244107789	7.46045791055351	-6.14357170100307	2.62875123340255e-09	3.53809497896481e-08	10.8115533596679
EFCAB1	-1.33244922212015	4.32219613082622	-6.14548055650625	2.73577435864932e-09	3.66685356714243e-08	10.7868838688911
RGCC	-1.03447051438178	9.45358956402943	-6.12914153596592	2.94808372997352e-09	3.92358630616748e-08	10.7117402588133
DIO2	1.48677761822118	6.87291495612589	6.16338492957944	3.4527754258713e-09	4.48773448616252e-08	10.6349276838888
NEK2	1.48273093243658	5.6805177940046	6.12986017266905	3.41031663904138e-09	4.44097570441453e-08	10.6104524274109
FLACC1	-1.14043897171518	3.98659615915021	-6.11800783725734	3.33408814695848e-09	4.35551031988874e-08	10.608891752617
AOC3	-1.39374548027624	10.3181061412377	-6.12150272524751	3.77677452549326e-09	4.83356850371001e-08	10.5302281591113
ANLN	1.65552383882138	7.77379850120179	6.14114120985856	3.99453762903992e-09	5.08888739858285e-08	10.5046991577106
CDT1	1.11187672797435	4.63307643403128	6.09369657551664	3.79484267041733e-09	4.8525340407222e-08	10.4846641672316
ANKDD1A	-1.02220411404703	6.12333400160921	-6.06615184848068	3.95689771806518e-09	5.04639321453672e-08	10.4105901430509
SORBS2	-1.03828642839492	7.68391582140009	-6.05771427341249	4.37469078978824e-09	5.52523177869444e-08	10.3319794728167
ARHGAP44	-1.05565410561191	7.09692705225852	-6.0550658962334	4.35783668369917e-09	5.50733001312018e-08	10.3295320956451
SPAG5	1.0038359057384	7.06857116805684	6.06352724584249	4.47749946696282e-09	5.63775346486636e-08	10.3251997824818
LRRC18	-1.1581428301676	5.15614968397544	-6.05816702674698	4.53641195698842e-09	5.70145133358746e-08	10.3075876409703
PGR	-1.1331597634621	6.34159456941815	-6.04959874295793	4.680090123852e-09	5.86767370073428e-08	10.273685752598
SCN4B	-1.51275678694951	7.34865547420153	-6.0526903775787	5.87652126056283e-09	7.20075345159843e-08	10.121361970397
KIAA0408	-1.28075461374822	3.66019812102613	-6.01124079498549	6.07846824815986e-09	7.41724727027535e-08	10.0367302549947
GPR146	-1.3064103247812	5.77238150879616	-5.99948675996361	6.04201618893757e-09	7.38153333332212e-08	10.0212031866647
SHANK3	-1.18159907917592	6.29704088181552	-5.98724459536814	6.75835338560095e-09	8.13575885885846e-08	9.9271593748274
DEPDC1B	1.69251700868304	5.81717252669614	6.00817999797705	7.93995575148462e-09	9.40659237339035e-08	9.84546327407417
RRM2	1.42939908606666	9.42884488373327	5.99442916885125	7.80087053205801e-09	9.27515061028093e-08	9.84249095353837
TYMS	1.15018448438568	7.79334182665714	5.95047805926084	8.12308432178808e-09	9.58766569376354e-08	9.74599419672337
TGFA	1.13771600801608	6.94009112305742	5.93870466804364	8.04974814205952e-09	9.5120341904072e-08	9.72987403639956
MEOX2	-1.08533290178906	7.02354157824479	-5.94730203100266	8.52106036302815e-09	1.00056725371352e-07	9.71211712379037
CFAP70	-1.32704791556016	5.76275244137327	-5.94066694454291	8.59773050533178e-09	1.00841760361908e-07	9.69395056183062
LYPD3	1.86597380424757	5.38946565056852	6.01306966282636	1.00161927313576e-08	1.15500978920688e-07	9.65782131881318
LINC00702	-1.18022134556022	5.47286021757529	-5.9300607689521	8.81386353969967e-09	1.03023937359095e-07	9.65777534212962
ORC1	1.25710172702927	3.92745553278512	5.94377691685364	1.02069991375037e-08	1.17306278118883e-07	9.58135835900422
NOSTRIN	-1.27294454744482	8.04829443637807	-5.92084383506878	1.0143472173087e-08	1.16706724347572e-07	9.5527425988412
ADGRB3	-1.23687769386275	4.96533085832419	-5.9108190446795	1.06162744497653e-08	1.21534163603469e-07	9.5101310159954
PPP1R14A	-1.12111074098294	7.53909657100244	-5.90483435695638	1.08749979154235e-08	1.24182806676078e-07	9.48158623884824
PHLDA2	1.01462016583231	8.76257508723494	5.89473305631089	1.0893738373171e-08	1.24295074864125e-07	9.46111323142087
CABCOCO1	-1.07968964245028	4.50187189767649	-5.90026880252661	1.11881173132488e-08	1.27230007011593e-07	9.45353716362172
S1PR1	-1.1949019699255	8.36412651106458	-5.88673080463602	1.11002179231458e-08	1.26370292577686e-07	9.4351452426258
LRRN3	-1.51232740154089	7.25635254062144	-5.91616378001572	1.20547975090954e-08	1.35733717268165e-07	9.42969644002681
MBL1P	-1.23973105423328	3.78051553595483	-5.88858061165356	1.16813459768351e-08	1.32107858270768e-07	9.40562752839864
COX7A1	-1.00988549529695	6.9693905466115	-5.87480423459311	1.16047455001226e-08	1.31386179218744e-07	9.38505861182103
FLI1	-1.05302071443824	7.4346013590142	-5.8720479732663	1.15568884106566e-08	1.30916482883453e-07	9.38205027479268
OR51E1	1.10430081612337	4.50683372614113	5.88179593058251	1.20676101906777e-08	1.35795560479558e-07	9.37331962320288
PCAT19	-1.07094053059718	7.14904705099556	-5.8739211081475	1.18137711443034e-08	1.33532003984758e-07	9.37318844240848
RAD51	1.06241564812949	5.24181680540592	5.85823733358334	1.26477186629221e-08	1.41325704624462e-07	9.30123568356916
SLC12A8	1.34766778725755	6.52003847985459	5.85789136786718	1.44204488938568e-08	1.60003134082e-07	9.22224460735705
LINC00968	-1.45523867528667	6.94166799401414	-5.88166975075741	1.53224666163819e-08	1.69098478249212e-07	9.21526202080175
CFAP221	-1.02032043158702	7.0670761572508	-5.8343848851049	1.53732996938461e-08	1.69568403332713e-07	9.13892036783879
DCDC1	-1.32766667921711	3.19797655245169	-5.85014955082056	1.60189610086059e-08	1.75934596347324e-07	9.13424841935831
LEFTY2	-1.17177411999409	6.23455928939215	-5.83435032751163	1.60797103068217e-08	1.76507461054957e-07	9.11538686916989
UCK2	1.25269330272857	6.14564865645697	5.83167423467168	1.6309304124042e-08	1.78741274903968e-07	9.09609601789714
MAATS1	-1.0877949517326	5.05324509709419	-5.82093641974813	1.63979753761439e-08	1.79521574855823e-07	9.07389838229033
SYNM	-1.18400499798503	8.80632309814229	-5.81133434528359	1.65789387467938e-08	1.80924382532059e-07	9.04793230597792
GPR162	-1.25862416421503	2.92799803157978	-5.80480936759776	1.65443231882064e-08	1.8073859499971e-07	9.03580551306163
PGM5-AS1	-1.50180582771991	5.30841938465137	-5.80783486311076	2.13470176070323e-08	2.25532064168075e-07	8.88237541364882
COL4A3	-1.10657325833219	7.14595591522253	-5.77891615556677	2.18791367768436e-08	2.30797937180369e-07	8.82134295706931
CD300LG	-1.13366690409766	4.37984992243045	-5.72915673717411	2.64750758452298e-08	2.73522540745916e-07	8.60987358508573
RASIP1	-1.12897266742246	5.51749449415601	-5.72500336075861	2.61431822657418e-08	2.70910868572228e-07	8.60917605874205
EXO1	1.40708499420969	4.57129760855065	5.74781324018073	3.14122275373296e-08	3.1876042650103e-07	8.53459554269265
CKAP2L	1.05725115001393	5.19694923231165	5.71210846932738	3.03634846763215e-08	3.10330019742259e-07	8.49791143306918
FAM166B	-1.00933613521347	3.74330260433374	-5.69829465506753	3.03700262641336e-08	3.10330019742259e-07	8.46853676258852
REEP1	-1.16796833939885	6.53520446828992	-5.70228930928329	3.27808244970168e-08	3.31339479876635e-07	8.43480502828092
SMAD6	-1.04151138813242	6.44934473736282	-5.65623040258905	3.69030764107729e-08	3.6955229881334e-07	8.27117199759225
ADH1B	-1.23916030258365	10.370620040991	-5.67847026426026	4.03151691009819e-08	3.98286735507729e-07	8.26941276896625
KIF4A	1.52090404069848	6.47512482532554	5.6665789491566	4.41844892605893e-08	4.32814275651128e-07	8.19323286783481
ROBO4	-1.42768278128873	7.15027944769285	-5.64373940124764	4.2195675896179e-08	4.1526769348208e-07	8.17118715503317
NEIL3	1.69618409863823	5.15954374422289	5.66610782681689	4.53205212732705e-08	4.4141675053455e-07	8.17089369277332
PZP	-1.12291775357474	5.75338651999888	-5.63389658164306	4.19475900218536e-08	4.13023970943493e-07	8.15348490662943
FAM153A	-1.04211495101818	4.97281790047548	-5.61220809698942	4.67143138295441e-08	4.53225889935458e-07	8.04703260022099
PDK4	-1.44727120955644	8.81819895899431	-5.62231230448768	5.08576601788496e-08	4.89037931219083e-07	8.02400531650273
SLC2A5	1.04495772839695	5.35139297454415	5.59873447498585	4.91870755258207e-08	4.74305591262361e-07	7.98922833709576
PNPLA7	-1.00483430527273	3.10353450318363	-5.59519203313676	4.959379047362e-08	4.77755867214783e-07	7.97664226640186
CCL23	-1.08924931572668	4.92426820634925	-5.60238574932541	5.57160402138557e-08	5.30541663741669e-07	7.92886652661601
PLN	-1.02377575344082	8.37728370942212	-5.58137731506723	5.9958499033331e-08	5.67822392315987e-07	7.84590360451022
WDR78	-1.03219172884242	5.36065029982765	-5.56281132891428	5.97530375919327e-08	5.66881426351166e-07	7.80635379824606
MDK	1.18153626452698	6.18474313906499	5.55903922923488	6.24071348053531e-08	5.88798995920662e-07	7.77554968753944
LRCH2	-1.1131909581969	7.21414057206183	-5.56207069776379	6.35764126883842e-08	5.99005825003946e-07	7.7747581448203
RAD54L	1.09842898783485	5.27706773664196	5.56324125989036	6.71281674355634e-08	6.29008988888916e-07	7.7461173304221
PLPP4	1.62160117887488	5.8189165397816	5.57727952000976	7.40703071080979e-08	6.85926426662597e-07	7.71221770654489
STEAP1	1.29365457019484	9.32521743980266	5.56047569392202	7.26830043935679e-08	6.74904228325091e-07	7.69308586767718
TOP2A	1.47594717538376	7.7612308499244	5.55758100305374	7.61585124251555e-08	7.02100166812257e-07	7.6680373611362
NTNG1	-1.16333875029083	4.87029991535933	-5.54013818267099	7.17964570267553e-08	6.67389286364291e-07	7.66367196152254
LOXL2	1.06498362511591	5.72149804154882	5.53343826327107	6.93866041523895e-08	6.46926192707555e-07	7.66161166382456
KCNRG	-1.33778411680627	5.00482020992536	-5.535439502485	7.53712692769179e-08	6.95938487389327e-07	7.62542633687117
SEMA6A	-1.24141914469379	5.30864025744366	-5.53274160635305	7.79047871663265e-08	7.15310755800198e-07	7.59926392580216
ASPM	1.44356436370231	6.13744523354147	5.5358192478784	8.02153054947406e-08	7.34556289042524e-07	7.59474280091162
ERBB4	-1.11258395965527	5.63709383555021	-5.52864207153373	8.11622839951131e-08	7.42566239454844e-07	7.57531000506835
LMO7DN	-1.0263209871441	5.04278881460844	-5.51718246444757	8.24710146640434e-08	7.52864007255188e-07	7.53962559217664
USP44	-1.04600803483132	5.28716777621861	-5.49359187066427	8.8084050920791e-08	7.98429273211881e-07	7.44998792305361
NETO1	1.43245932680013	3.40808609746178	5.49004932130872	9.86796364851402e-08	8.85101636897925e-07	7.38198102215312
LEPR	-1.01693320362474	7.10071372780513	-5.4754843459862	9.68793392690164e-08	8.7085456808356e-07	7.36054681416008
IL36G	1.08807518822684	3.92650988187985	5.47205031860934	9.96569712512406e-08	8.92309848471348e-07	7.33641561268614
LOC101929340	-1.00623565467124	5.2577083646893	-5.4535686024101	1.08321737304783e-07	9.62344738381314e-07	7.25363675287688
SLC39A4	1.03990123600462	7.49841867052585	5.45121899673526	1.07949928690995e-07	9.60287049641236e-07	7.24767593379897
CABYR	1.02097409053893	4.60745399680353	5.45121720336857	1.10203751532516e-07	9.77796584733017e-07	7.23790429955302
TRIM63	-1.21012957635304	4.2047210894862	-5.45065874645617	1.19565023594102e-07	1.05048206004807e-06	7.1965604021097
PTPRD	-1.00414169537314	6.74095972942059	-5.43973548695793	1.150252799358e-07	1.01444398171706e-06	7.18946007549214
TGFBR3	-1.01077171004533	9.93774536256615	-5.43910891454317	1.21108826368996e-07	1.06262394238108e-06	7.16681847433311
CEP55	1.43546209738552	7.4263857733876	5.44091246609189	1.38152534316355e-07	1.19987169385748e-06	7.10190214344262
SPP1	1.02624761044743	10.8504255109481	5.43429445925492	1.37993241402767e-07	1.19899497572323e-06	7.08778048997251
MEOX1	-1.07786419957455	6.30410278942961	-5.41691509314991	1.33230936355345e-07	1.16102468686989e-06	7.06599889693837
MELTF	1.28404484237142	5.87713525568424	5.41605019615272	1.39228881032511e-07	1.20819859642613e-06	7.04200746869947
EPHA3	-1.07165009005577	6.23216183455585	-5.40793110978921	1.45017027822843e-07	1.25366213913824e-06	7.00558656748063
LHX2	1.08687024224768	3.35586080802082	5.4011183979544	1.39901146337259e-07	1.21300787176555e-06	7.0016972400364
ECM1	1.04455080095802	7.17477347212024	5.39427320689079	1.41104242316739e-07	1.22240770462339e-06	6.97994082470291
DLEC1	-1.14687916451598	4.38411411500403	-5.39347719473907	1.53244056481912e-07	1.31427884668064e-06	6.94289414132319
TMEM178A	-1.13542374555913	7.25206695098929	-5.38947476088906	1.59059022282049e-07	1.3573520967084e-06	6.9191725993123
SLC7A11	1.65480408492278	6.98646974221434	5.39631274476895	1.85505521163809e-07	1.56548375950518e-06	6.86047604722263
S100A9	1.71402011173996	8.80405520956031	5.40743791030535	1.8785366297135e-07	1.5846489821011e-06	6.84678426183966
GPR84	1.17321321029516	6.17045489679995	5.36593685107829	1.74936866445059e-07	1.48238254374413e-06	6.8111808648223
GPM6B	-1.16718815649714	8.0371409797078	-5.34024997956877	2.01035094381377e-07	1.68340267092214e-06	6.68451846152372
ITIH5	-1.03361525554298	7.37997977121447	-5.33963567166551	2.06869205345656e-07	1.72592582243113e-06	6.6745727815959
CBLC	1.16107941749548	3.12564358831475	5.32509608398988	2.03633824652117e-07	1.70100465966519e-06	6.63927566214693
TCTEX1D1	-1.22261888096984	5.13732497337001	-5.33000663936895	2.20221256533022e-07	1.82841478807962e-06	6.61581887551279
FHL5	-1.23073172711709	5.75481075690358	-5.30354791300759	2.56332382291414e-07	2.09167721051495e-06	6.48990256011215
FOXF1	-1.10538307515244	7.90546360682818	-5.29466601654708	2.45624522091575e-07	2.01732146461222e-06	6.48109966280335
COLGALT2	-1.08315574705508	4.92541646507779	-5.28823975437246	2.47584105998377e-07	2.02855095460951e-06	6.45828997209949
ARNTL2	1.58971686437804	6.03542104548741	5.30481569223661	2.75718273517621e-07	2.23078099179948e-06	6.45233875126185
GATA6	-1.0050349803293	8.95231359085891	-5.28294863036582	2.61608688145696e-07	2.12987200186446e-06	6.42486776850108
PITX2	1.72736629421808	3.71895382127559	5.29020940279168	3.05266187247779e-07	2.43702986859154e-06	6.35802358673133
HMMR	1.26524337201843	7.87308062323757	5.26501962284388	3.17434257326234e-07	2.52317395510913e-06	6.295053030437
DLC1	-1.03306825512495	8.96941631093169	-5.25333926379095	2.9572029066058e-07	2.37095444899893e-06	6.29297785294008
PTPRB	-1.03062362495389	7.74544180793478	-5.24392551395791	3.15644278872113e-07	2.51207369734433e-06	6.24193858690711
ADGRF4	1.29030370110819	3.69317719801964	5.23676862380476	3.26962642530146e-07	2.5901138555713e-06	6.20574538151017
AHNAK2	1.26682640659385	8.04556584398624	5.2423929274845	3.49876142392866e-07	2.75569369491415e-06	6.19037179288496
SEC31B	-1.12137249807304	4.77240130317605	-5.21599646092461	3.72918099844024e-07	2.91594141312589e-06	6.09883827466344
CYS1	-1.20786700422839	6.59870299895066	-5.20159078506007	3.92263480808453e-07	3.0590596839214e-06	6.0393480642887
TEK	-1.0846451517899	7.40485730700869	-5.17937372218076	4.3214914301542e-07	3.32219705941783e-06	5.940486749016
SKA1	1.00589165387621	3.17420038272509	5.17113300087051	4.41062756844703e-07	3.38060372637143e-06	5.9067277572538
ADAMTS15	-1.02363365865217	5.04563148166118	-5.1688828521994	4.49805250835143e-07	3.43863396555482e-06	5.89544977972264
KL	-1.20086314389938	5.77334414015705	-5.16877518515749	4.80245776356964e-07	3.64422838196427e-06	5.87486208717681
ENDOU	-1.14954001680851	2.12843244149971	-5.15603356975679	4.62497340932186e-07	3.51734191666006e-06	5.84446510090726
RSPH1	-1.61162240250396	8.25257879797196	-5.16915513938793	5.7330899981437e-07	4.26227447076175e-06	5.78157850499485
EFCAB12	-1.15403921577304	4.47958215460801	-5.1680784377994	5.69201953007739e-07	4.23633862091852e-06	5.78123952908999
KCNK3	-1.19541445807541	5.97240914714919	-5.12136172033476	6.14733068852509e-07	4.53415284703884e-06	5.64720258050879
COL17A1	1.64716760908719	5.29859941409414	5.14511609794206	8.4943683637481e-07	6.08190855423902e-06	5.48715607419954
E2F8	1.16933094183885	6.66178435723517	5.08108730787633	7.57202879608331e-07	5.4730080805739e-06	5.45762296413756
SPOCK1	1.69186258759181	7.47886452611908	5.09434051336198	8.9235873759113e-07	6.36704156206949e-06	5.39872755229916
ALDH3B2	1.35705237513715	4.37467637110938	5.0668332808736	8.33465036709198e-07	5.98214217231481e-06	5.38209556937587
EDNRB	-1.21359348702476	8.25321190208885	-5.05517629352635	8.28065228745612e-07	5.94961971520755e-06	5.35393592604184
MMRN1	-1.31555417996058	6.83413978633805	-5.04346669963045	9.50121859228675e-07	6.71622087557277e-06	5.27157347940406
FAM162B	-1.00430405102871	8.27867661052988	-5.0290633890468	8.96419951766354e-07	6.3915800100093e-06	5.24752762022428
FGF9	-1.04694831982521	6.11650239183498	-5.01801359339341	9.92412776237323e-07	6.97676706770467e-06	5.18460697072264
AGBL2	-1.34660665153414	6.03718784675949	-5.00544070656982	1.06869812429556e-06	7.45440521254222e-06	5.11804145840909
PAMR1	-1.02925203343348	7.53157720613513	-4.99734519448493	1.03008666939602e-06	7.21446863306706e-06	5.10580138945931
CCL14	-1.19935820617232	6.71510807829542	-4.99734161070415	1.15510126649405e-06	7.96515970643831e-06	5.07783392531249
SPAG6	-1.4999909637767	6.33292553577364	-5.00683382838633	1.27509928805162e-06	8.67903785033874e-06	5.04233942055177
APOBEC4	-1.04174601439447	4.31481212866082	-4.98222610775445	1.13141024135244e-06	7.82016449698998e-06	5.03069777594039
SULF1	1.11504254109501	10.3565164922634	4.97745621174157	1.22793147345688e-06	8.40251876392456e-06	4.99149994516202
HIST2H2AA3	1.13066843466775	7.28188605885464	4.97225777612605	1.16936744088824e-06	8.05002731752512e-06	4.99084187907242
VWF	-1.03931344088332	9.11113875376866	-4.96909637445921	1.20133056446464e-06	8.2370496286443e-06	4.97385900756924
LAMC2	1.03465106912294	8.0390067895845	4.96664491355717	1.25810493001676e-06	8.58611697340231e-06	4.95043152626643
RNF182	-1.18368287708312	6.06007177183452	-4.92304041492972	1.57126519756738e-06	1.05103934065143e-05	4.76111400990308
CSRNP1	-1.0779859341367	8.07136055544374	-4.91707535151816	1.46880813750777e-06	9.8667990904371e-06	4.74801919113357
NEK5	-1.23479575491622	6.16147718207163	-4.91247275736631	1.63516338353437e-06	1.08917252409231e-05	4.71163673992016
SRPX2	1.20809266329735	6.79035368810718	4.91352847665189	1.63841883949913e-06	1.09063390777025e-05	4.71003170030706
MYBL2	1.47817570374421	5.84951874716729	4.91537059965832	1.88303293040672e-06	1.23494169049661e-05	4.67199523980209
CCDC178	-1.04820985579778	4.47618461796189	-4.89647055889789	1.6860432348112e-06	1.11871173497369e-05	4.65029504523195
CNGA3	1.73875669876505	3.60113951083702	4.97048746398206	2.24992657293269e-06	1.4461601860242e-05	4.61571698564423
GHR	-1.13715404735524	7.09158905011781	-4.86136469525178	1.99674352658052e-06	1.30174754846774e-05	4.49402785541498
GJB3	1.3576519473152	4.81633680252278	4.85790164309239	2.03296354305421e-06	1.3215870878273e-05	4.4753438927621
HIST1H2AD	1.11550232799427	4.00270818079247	4.83857153674189	2.20663957841555e-06	1.41966927667067e-05	4.39219772617328
MEGF10	1.51818382795413	3.7219602547954	4.84034239692723	2.36169119667897e-06	1.50872207439738e-05	4.38006657923367
NKX3-2	1.20705393936036	4.60390994579846	4.83056277896837	2.40255851996716e-06	1.53133297229545e-05	4.34703621228959
GJB2	1.64504516238655	8.87645893332888	4.82362697038441	3.08039082029639e-06	1.91351121421616e-05	4.25247037629423
CCN5	-1.0187902042295	6.00525848532015	-4.80454594330486	2.5958235801385e-06	1.64431500457047e-05	4.24392448675894
CCDC173	-1.40290383958953	5.06711185103928	-4.80137401335584	3.01125080007731e-06	1.87509674820572e-05	4.19788584227448
RYR3	-1.13257388047422	4.14409433268348	-4.79317036201799	2.69661931545889e-06	1.70030163588109e-05	4.19569155984783
TBX4	-1.11546988112882	4.35129368168585	-4.78817551564428	2.87999226893563e-06	1.80319808453255e-05	4.17260285645081
LY6D	1.66507621497579	5.4114445630049	4.81461599530135	3.33335926193283e-06	2.05327336551132e-05	4.17001195159824
CLDN5	-1.33292682827905	8.57002887523058	-4.78721751361699	2.84754618685268e-06	1.78723966382516e-05	4.1648803715682
AGTR1	-1.19296596271215	7.06574557717462	-4.78570645636584	3.10269116527202e-06	1.92561766098383e-05	4.15149722265523
GRIA1	-1.29730078669252	5.08474783332072	-4.77596136430364	3.25853872279177e-06	2.01261533557704e-05	4.11515677073541
SLC19A3	-1.01539499441626	4.65453870942499	-4.77225633136891	2.9438261621353e-06	1.83756633674721e-05	4.10451072887846
LINC01354	-1.08907460097242	3.69195887896441	-4.77340304667386	3.17304464803137e-06	1.96571885656908e-05	4.10159554071156
C8orf34	-1.00167149212266	5.69223492358237	-4.76531550764274	3.0490459095556e-06	1.89690718726788e-05	4.07471695827942
SGCA	-1.03270420468543	4.88773349478537	-4.75737475123945	3.49927223102764e-06	2.14198823578752e-05	4.03105513191712
ANGPT1	-1.02093483061002	8.290711686351	-4.73384798037739	3.65823093314851e-06	2.23065244644714e-05	3.94066039610842
SYNDIG1L	-1.14141065605469	4.24573281210157	-4.73472483630509	3.65759752356587e-06	2.23065244644714e-05	3.93597936800594
EGLN3	1.33584275121603	7.64068624187513	4.73325101036945	3.85475996619203e-06	2.3380006654451e-05	3.92254796281135
XRCC3	1.01971603004741	3.19725317985543	4.72678668282564	3.65951699679403e-06	2.2307746890276e-05	3.90682805622837
HOXA1	1.06441883503764	5.05269384410489	4.72488205441415	3.93297509567649e-06	2.37772007181689e-05	3.89043341196321
TRHDE	-1.05176918886045	5.85994072239286	-4.71771181493001	4.06183510014501e-06	2.44626756954513e-05	3.86553090102274
GIPC2	-1.06367619454109	5.68822271115107	-4.71116622555927	4.05330575226385e-06	2.44184637652506e-05	3.84190354796913
MELK	1.29544185969351	8.68435910732119	4.68803513839352	5.07237782357094e-06	2.99862749990101e-05	3.73225398950475
GATA6-AS1	-1.05539343579252	6.35414912933254	-4.67850731550829	4.62977000794499e-06	2.75360763801046e-05	3.70547431864209
GPC3	-1.02036000983175	6.03172177179235	-4.66812190500866	4.83483800654122e-06	2.86479487302236e-05	3.65852468245199
TNFAIP6	1.09268471532205	7.77608014011027	4.64204972454205	5.51767905977168e-06	3.22476641067259e-05	3.54375721844109
DLGAP5	1.20462099293525	7.16027213732937	4.63695865007058	6.10917770197222e-06	3.53826078347878e-05	3.52747215660992
LHFPL3-AS2	-1.18428838457238	7.67654757898322	-4.64174064044414	6.28429059605504e-06	3.62537584105376e-05	3.52336071885243
FNDC1	1.18072057072151	8.552708669316	4.62694511100997	6.46128627109249e-06	3.71182168889407e-05	3.46275388104882
PITX1	1.08539998591487	2.55608270647812	4.61463515647525	6.004294772868e-06	3.48340636046484e-05	3.42718327451925
CA9	1.45867892528268	5.52522486039938	4.6090953254619	6.82579145310696e-06	3.90161859721544e-05	3.39398615555996
RAMP3	-1.10963092466566	6.36016379645249	-4.60359879326621	6.60383758143639e-06	3.78316862171554e-05	3.38157241176112
DYNLRB2	-1.41603163752564	6.4032117042529	-4.59001179830542	8.09607503990363e-06	4.5529897645041e-05	3.29521480842198
VEGFD	-1.30692616701729	8.5720069031947	-4.57748763539989	8.15621553442301e-06	4.57804078166781e-05	3.27888582493134
SPAG4	1.07203710318467	6.8235480835756	4.5764603913953	7.4840147329832e-06	4.24245568960198e-05	3.26766053987577
SUSD2	-1.02549009357783	9.44402440126775	-4.57585059663038	7.77914559904299e-06	4.38917251276042e-05	3.26356133442846
ABCA12	1.42839416734796	4.59693406944087	4.57522509164502	8.19559715499855e-06	4.59387141129474e-05	3.25551624214315
DACH1	-1.21900889848647	6.5862664921422	-4.5655191967172	8.24064282693146e-06	4.61660222057291e-05	3.23056613729406
VWA3B	-1.33935415723968	3.85847605285153	-4.55543279086719	8.18076231519945e-06	4.5904445417056e-05	3.17883819693274
TMPRSS4	1.3673676583507	8.07356227947944	4.55600173671215	9.18626647067552e-06	5.09084654007312e-05	3.16405802914867
CAPSL	-1.54642303304999	7.44150087190085	-4.55612346342359	1.04635940551358e-05	5.71700064448244e-05	3.11241768914414
ECRG4	-1.24099996768553	8.8307668918188	-4.53710553310898	9.75854802491434e-06	5.36746261680848e-05	3.10753091148479
RUNDC3B	-1.06693544475645	5.78014457101535	-4.51358934442996	9.82457568589247e-06	5.39655722452297e-05	3.00858611003577
STRIP2	1.03759036494009	4.34774591452923	4.5110994861443	9.52741405332542e-06	5.2543969775036e-05	2.99263430438157
OMG	-1.10297603912286	6.0774704649436	-4.50502208196614	1.06694405266801e-05	5.82018405582028e-05	2.98373579733377
BCHE	-1.12717053627424	8.67102161046444	-4.48915963505602	1.16374087761144e-05	6.30469583285987e-05	2.91225650857491
AK4P1	1.05383098561767	6.74485221197868	4.48872489719712	1.11322643899113e-05	6.05176986635678e-05	2.90716007378103
HBA1	-1.22614585304526	9.851489609741	-4.48196442247273	1.18072836252786e-05	6.38326417300314e-05	2.87812731063087
AQP4-AS1	-1.12855857720169	3.31340934308899	-4.47991608030667	1.13735683144445e-05	6.17151981234542e-05	2.86711710520025
ENKUR	-1.06643775841824	4.90113181955005	-4.4745513118046	1.18154040096293e-05	6.38429495119309e-05	2.84494091357492
ADAMTS8	-1.03816767875133	8.06701555051019	-4.46154986347272	1.27663916547328e-05	6.84773119585235e-05	2.81347931059838
ALPK2	1.08036706559593	4.70132004124603	4.45414329268223	1.25796433128728e-05	6.75461433070872e-05	2.7627094331627
PPEF1	1.03265086883855	4.23843907167939	4.45221000309159	1.28416201425852e-05	6.88448871145272e-05	2.75661763876754
KRT16	1.35385848094909	4.58799374402583	4.44597874052695	1.55128361305496e-05	8.1590291693541e-05	2.71808405270102
DRC1	-1.32357226640652	5.17407057533385	-4.43183401566637	1.59907234577572e-05	8.37607382955527e-05	2.65853765139181
COL11A1	1.310196984625	10.3852783760955	4.42959761742699	1.72061963783963e-05	8.94434933922757e-05	2.6574264896659
NPY1R	-1.22146947772432	5.18153926080021	-4.41857127480533	1.56333665467934e-05	8.21401301892247e-05	2.63237741659024
CST4	1.2743549656871	6.95493137086859	4.42182463198656	1.50503964703086e-05	7.94223413118569e-05	2.63148218793611
QPCT	1.26823899550023	8.06168704999979	4.42105848787644	1.63445905418771e-05	8.54835813298632e-05	2.62494282969925
CFAP53	-1.09412083860644	5.08368284663992	-4.41256610817442	1.54206996999309e-05	8.11472363979204e-05	2.59374825571274
RNF183	1.65752844987087	6.31508695384868	4.41045176163283	1.9014789739206e-05	9.77570463725153e-05	2.54700418819644
TWIST1	1.3232875395538	6.75587822824535	4.38840734287533	1.83978078208329e-05	9.48460995760903e-05	2.50083332368211
SEC14L3	-1.23475467760163	3.4003853138475	-4.38665137201009	1.75100596548068e-05	9.08621757188446e-05	2.49370366756938
ROBO2	-1.00422465511219	7.42185351741233	-4.37804141204819	1.76729595963161e-05	9.15918402887011e-05	2.46539652245735
MYEOV	1.19938294708362	4.47597313418259	4.378699467947	1.77310567417297e-05	9.18697642425124e-05	2.45726414592205
KCND2	1.25880908459615	5.37630047256481	4.37667946468298	1.96823358718513e-05	0.000100886086263575	2.45577806112519
HSPB3	-1.23545860850675	3.93673890845057	-4.37279261130546	1.85058487528781e-05	9.53791537554283e-05	2.44369747006975
SNTN	-1.42451611256785	7.4586687709399	-4.3846144771271	2.25938837219215e-05	0.000113906211138804	2.43599077819207
NR4A3	-1.23038825419739	7.348361871241	-4.36431030959007	2.03506403591071e-05	0.000103768066684688	2.4071555790953
FGFBP1	1.07129473334335	6.20864837960416	4.36115036856558	1.90449065024548e-05	9.7887389624548e-05	2.39031845490933
PTGFR	-1.0669246424081	4.8296131626257	-4.34020725887862	2.05457380514131e-05	0.000104684942032851	2.30178183312274
USHBP1	-1.26885153629534	2.97343718108743	-4.30658238576349	2.38760277480447e-05	0.000119723888285645	2.17150607440333
TRIM71	-1.16546112546188	5.06139529887404	-4.29238072248135	2.49128181529401e-05	0.000124346247322022	2.11284132066725
C11orf97	-1.4674830936818	5.1775956624687	-4.28904871723516	3.50944769153018e-05	0.000168455128739205	2.05295562460005
HAPLN1	1.13801563628223	3.67302607882642	4.2637832463329	2.8158823028624e-05	0.000138562177781416	1.99702084150927
TEKT2	-1.02520377458075	5.20522445743537	-4.25500726320175	2.90003623007932e-05	0.000142192423030065	1.96321236515833
ADGRL3	-1.00199949395952	5.21364406740555	-4.24353027165465	3.12866184958969e-05	0.00015223981138342	1.92812247855888
DNAH9	-1.33963098939622	4.46819409366509	-4.23734422439051	3.51839922120504e-05	0.000168805943489475	1.91207982887618
ITLN1	-1.13633258730512	4.72076271199633	-4.23201362277359	3.31407327423949e-05	0.000160086722407963	1.88613635299239
CFAP43	-1.57104160314541	4.6215220926697	-4.22902288237476	3.72346203613199e-05	0.000177401858058141	1.88221878619574
HTR3A	1.45411775614741	4.28997790426682	4.22974775140532	3.48817462634957e-05	0.000167627918226599	1.87926001649842
P2RY6	1.09794751339265	6.17751941993677	4.2260692465394	3.3197405092552e-05	0.000160285121533565	1.85555008808155
RSPH9	-1.1259033988018	4.79534642279635	-4.22608020012716	3.31958967070379e-05	0.000160285121533565	1.85200096505807
MAP3K19	-1.41568522183178	4.08068728587823	-4.22220424040944	3.73356007341183e-05	0.000177841738406444	1.85196734905001
DNASE1L3	-1.06702620590802	5.52070445095145	-4.22227123591654	3.4029738589812e-05	0.000163918682203949	1.85068898079552
RPL13AP17	-1.43335825194127	6.47837882468807	-4.2183939611521	3.75254032107761e-05	0.000178663000597368	1.84921350642792
CFAP161	-1.02607432010995	3.20121839498861	-4.21929428079394	3.62778358400866e-05	0.000173406198808546	1.84055689663755
PRG4	-1.19920911498604	6.24670571765116	-4.20607454964109	3.91407524179612e-05	0.000185366057026201	1.81896555380605
FAM83A	1.27288381275068	6.80054210454804	4.19662597458779	4.00038336169845e-05	0.000189104848630185	1.76755482099752
CAPS	-1.15686500593809	6.41904762823223	-4.19306757607236	4.04460530268933e-05	0.000191063435321754	1.73862440721241
C15orf48	1.06093652463798	10.4193413939629	4.19007245077343	4.02095877430841e-05	0.00019003376691183	1.73515782493788
SRGAP3-AS2	-1.38300879952378	6.22766250186095	-4.19026919682388	4.66774569286867e-05	0.000217746892719088	1.72606538251039
GPM6A	-1.31651041863286	6.99143242490692	-4.17877922738331	4.34757697511739e-05	0.000203875762806224	1.70629583182
F11	-1.17351611673754	3.79476710661288	-4.17702390263844	4.13256079158879e-05	0.000194815305589259	1.67478885552836
ARMC3	-1.14998252502331	6.48881064226763	-4.17093449212773	4.69274452356691e-05	0.000218730402683163	1.66373091402941
OGN	-1.14426035536117	8.35471869654347	-4.15951160376085	4.79893768165419e-05	0.000223006265084378	1.63229848896106
DYDC2	-1.21762083380852	4.14798996319759	-4.15546222203173	4.8395050017688e-05	0.000224485300860829	1.59850585799908
CDHR3	-1.20636047981847	5.74208747416347	-4.15007727949482	4.79892615258043e-05	0.000223006265084378	1.58702676109242
WDR63	-1.15097896535956	4.62184507246768	-4.14899761554629	4.82782080799754e-05	0.000224145436924734	1.57532841000985
ANKRD29	-1.04539483499674	8.27978770359237	-4.14852127863101	4.69308650265252e-05	0.000218730402683163	1.57479077903301
PTHLH	1.71580854868042	4.63590400741134	4.13574388511262	5.47429269063073e-05	0.000251377073742505	1.55114309376577
MORN5	-1.48694700684917	5.00306968914817	-4.13237023127942	5.41528333280704e-05	0.000248834206632048	1.51420243952768
CCDC114	-1.01016656046613	5.15480166234374	-4.1304742499046	4.90127643043802e-05	0.000227094316502978	1.48427869060863
AKAP14	-1.45372265304799	5.10691166495615	-4.11543262788983	6.26429868303579e-05	0.000283098908374098	1.45756552661199
ACKR1	-1.02188651008377	7.47091876725963	-4.10871867717318	5.6164546364066e-05	0.000257100749217018	1.42872217441717
NR4A1	-1.02932897930047	7.57825626466784	-4.10366058474247	5.87029006874491e-05	0.000267330951698649	1.4117855281173
ZBBX	-1.22234393702861	6.44532345692667	-4.07994663281924	6.86965378779381e-05	0.000307160491624682	1.32990480461695
GALNT6	1.29729347139111	6.2443318603552	4.069135620657	6.48205661931259e-05	0.000291720940583124	1.26262856727005
HIST1H2AG	1.04507067731699	4.60531133347204	4.04403770328214	6.8625393134538e-05	0.000307095645366207	1.14569879251209
GALNT14	1.09828581114217	7.18837926271098	4.02483312495432	8.2174632652855e-05	0.000361585979953644	1.12920019740826
RSPO1	-1.0976201952099	4.34724687249489	-4.01046799412319	8.51734981226838e-05	0.000373342622210544	1.07561653096476
TTC29	-1.43782873863431	5.03591821788282	-3.99472944901495	9.61270464061145e-05	0.000416030892291333	1.02097945266416
IL20RB	1.30525759443499	4.43051298813312	3.98937154909063	8.93177910354927e-05	0.000390010898425062	0.969532961873923
LINC01843	1.08495643852981	3.46201021307476	3.97595051960717	9.31522751908801e-05	0.000404947345652083	0.913577961223825
SLC5A9	-1.07788869019299	4.13355330283535	-3.97058993623491	9.62818864731323e-05	0.000416467091023517	0.905991428855018
LOC728196	-1.1980745659489	3.71254910654	-3.95699882458418	0.000102587018626441	0.000440463987830073	0.857868175233155
PPP1R14D	1.30677771870812	5.4185449312635	3.95278360028193	0.000105281071633629	0.000450149966916238	0.843833713250175
PKIB	1.07000605295398	7.02570604487793	3.94227970540658	0.000109518536252802	0.000466327476473028	0.805037989240916
DEFB1	1.74956974977552	5.4813470235949	3.92483128893803	0.000130590327403471	0.000545759739234069	0.766714050888527
ADAMDEC1	1.0006166680992	8.26422084031383	3.90917847557549	0.000128395372007898	0.000537680150680722	0.707793185758993
ADAM12	1.28851002693639	6.54804299028245	3.90965335769276	0.0001237806799893	0.000519838379950974	0.693886434964274
APCDD1L	1.62152844553524	2.92720445459977	3.89884506412487	0.000138425434306034	0.000574299262982977	0.681590753174968
PKP1	1.38390773496648	2.4339971017455	3.889856530953	0.000131831292829633	0.000550051012458098	0.608317546454899
CKMT1B	1.16885828259908	7.1083462941132	3.85852116814581	0.000159999839859849	0.00065273708740918	0.533587219035708
KIFC1	1.07859052354975	4.70393865720482	3.86256130586488	0.00014728834443849	0.000606660290612655	0.530724562387864
MAGEA11	1.07773528558681	2.86172763820544	3.84267224638368	0.000164166633695064	0.000668144217825286	0.465731035270431
LRRC10B	-1.0097529724223	5.35518900490819	-3.84822269375453	0.000155244579260237	0.000636242692305266	0.461145683579434
IL31RA	1.1162807071124	3.49199012125296	3.84660985606695	0.000155168097230743	0.000636056100138546	0.450808993394411
KRT6B	2.10298849762182	6.14349409394563	3.81286519043123	0.000217028221831777	0.000852880652212886	0.408010445250266
FCRL5	1.06512256128784	6.17811991951194	3.82619927826712	0.00017043252750414	0.000689548731577587	0.388331074776817
HIST1H4H	1.00638552043104	5.40837166910005	3.83561074918964	0.000156887863371092	0.000641569891425387	0.384214281711174
C5orf46	1.49014632683632	2.96307252833378	3.8203223210178	0.000175786771932447	0.000708421725130387	0.374878295979006
C9orf135	-1.14863023581822	7.12322149088382	-3.80400788101116	0.000198412460148788	0.000788927562615606	0.349329056501345
MAGEA6	3.29279230127028	9.23900845534409	4.004990553242	0.000231108983366829	0.000902691218248425	0.334816997823831
TEKT3	-1.12864153942966	4.06968044078431	-3.79922990503396	0.000195962020900019	0.000780846144555845	0.327351720945479
PTPRH	1.2120820964056	5.51219686548808	3.77843612461629	0.000216999041604248	0.000852880652212886	0.26313877505731
TNFSF11	1.01373980089832	3.85996070482497	3.79071637060094	0.000186958167513238	0.000748597697628514	0.229242046306482
TMEM232	-1.00333274480142	3.38663359436822	-3.78751672030734	0.000188350418660221	0.000752559353110808	0.211892856616388
RGS22	-1.17996620257342	5.46474591630594	-3.77400181952664	0.000204516388868308	0.000809465684650002	0.207888944574207
HES6	1.02660410874138	4.48448503872465	3.77021162580326	0.000209199033644243	0.000826062825202835	0.189659011300359
C20orf85	-1.43294393184392	7.41126633466163	-3.75214109560742	0.000254292481176747	0.000979337118073615	0.18754993151171
SHISA2	1.01491971519053	9.11207877709564	3.77090509689354	0.000207770481816785	0.00082122915167496	0.186180577635568
CASQ2	-1.09135655635657	6.36997452922786	-3.75361387308696	0.000225672904269397	0.000883641865440519	0.156154321378869
POF1B	1.08394011487553	4.8580792157736	3.75492186586445	0.000220422983360469	0.000864898202229192	0.130394350844304
SCARA5	-1.17485600011582	7.5285295934833	-3.73163495564885	0.000251267454802044	0.0009698149753432	0.124971114478388
CFAP206	-1.00734999697168	5.7942405215333	-3.73681286578539	0.000237621084469958	0.000924899106538795	0.074776450003033
CDA	1.37046487940831	5.00278688528139	3.71835419311979	0.000287354018931006	0.00108885077171552	0.0685333509019408
C11orf88	-1.28241234798875	5.26291647469148	-3.72235971354185	0.000263051573874704	0.0010077026037201	0.0599493539910965
CPB2	-1.3816643126407	9.49219983527086	-3.69613978497308	0.000305816441747116	0.0011494827257109	0.00286369528494657
PAX9	1.03600892887291	4.64095471003925	3.70964435947639	0.00026160520153062	0.00100330819078998	-0.0221517138755054
WDR38	-1.26998394407778	4.76828111956848	-3.68710444061091	0.00033603012077826	0.00124820733041802	-0.0240269249305811
CYP21A1P	-1.04982822913247	2.88467130620445	-3.70369734566208	0.000262207383139618	0.0010052424470403	-0.0665280234887078
DNAH12	-1.27184412305452	6.89874018320111	-3.6671551763017	0.000328954217384389	0.00122702490706695	-0.109035629914916
DNAJC12	1.11993274077257	7.21593228805289	3.67005472081358	0.000315061704228569	0.00118077748681249	-0.122846797815673
ALKAL2	-1.00312670146756	6.92749724396819	-3.66332085534284	0.000316690380787936	0.00118623234320293	-0.139611060372211
FAM133A	1.35075084734475	4.10308541059667	3.65872763856771	0.000333377880954926	0.00123880326866958	-0.156444684779014
GJB5	1.32349021459588	2.46944019784435	3.63693304088137	0.000344784580986961	0.00127749339248126	-0.262941386355823
C1orf194	-1.1526516712975	4.71120249664815	-3.62295827649646	0.000382724687238693	0.00140364261968015	-0.265613842115194
SLITRK6	1.04792327618898	7.6275838856958	3.62053131859859	0.000374847969199834	0.00137721275149068	-0.299467995955
IGFL2	1.0331118902218	5.68301235296554	3.60456869728276	0.000403653059588657	0.0014725131761916	-0.325364362200926
GJB6	1.49748220154184	7.34390624821337	3.58030721589875	0.000496837589154307	0.00176849395799963	-0.353402206417068
EFHB	-1.06646756550568	4.65714510951941	-3.59080069347417	0.000410582800481759	0.00149460867441978	-0.407553640047277
FBN2	1.0104862302213	3.67238530540229	3.58601895654761	0.000408450217511541	0.00148737258898541	-0.454064137695345
BABAM2-AS1	-1.16039411662573	5.49200468945224	-3.54726992688574	0.000476180975430217	0.00170411753119393	-0.556143246279814
SYT1	1.17422044070589	5.039998162938	3.50967702608393	0.000577849502950399	0.00201998682099456	-0.627429851523445
APLP1	1.07639783776392	3.53614653374498	3.52653108896732	0.000514698797543501	0.00182385680129702	-0.631537508103304
UGT2B4	-1.02163699212773	4.11975339459483	-3.51638360723823	0.000537108175417267	0.0018934698741893	-0.645032258413791
CFAP299	-1.12738306220955	4.61321142566113	-3.48105422318342	0.000644155887224558	0.00222056019570163	-0.703114781705694
SAXO2	-1.36890865938834	6.27447000215435	-3.47397301060466	0.000675550950270377	0.00231519287476751	-0.704503605336553
KRT6A	2.17423953971812	9.00457600751847	3.43687632096506	0.000947865080696162	0.0031324669577397	-0.768349905523225
SPRR1A	1.08643675159985	4.49946860252307	3.46243477233816	0.000633773262448515	0.00219101728971308	-0.868095523046615
MMP12	1.17501221139786	10.053958993387	3.4241969499829	0.000777147637387432	0.00262183661150457	-0.869421187434678
DKK1	1.33930481475158	7.42558619073046	3.4190771269263	0.000788851592969803	0.00265608903554588	-0.919447144717213
TRIP13	1.0468427070245	7.24354329009197	3.43451204163503	0.00070732850351078	0.00241043008601045	-0.927853255136973
UGT1A10	1.56045499448543	7.72703391644752	3.38112955245263	0.0010285263504706	0.00336815744634588	-0.950633634937481
TMPRSS11E	1.45127436598716	6.57089358113135	3.38610820011929	0.000924086254756374	0.00306126849088969	-0.956871172956127
KRT14	1.56554428070679	6.07091933464953	3.39775099189761	0.000865200015033718	0.00288479557178775	-0.964339507084804
LOC101926959	-1.00151816501183	8.62722617711582	-3.38784350308306	0.00087458342591098	0.0029123018666415	-1.00727815983584
CLDN10	1.41706455420211	8.43117581604782	3.35694771520704	0.00108661608543274	0.00353360878929535	-1.02486539177819
MS4A15	-1.07341288113888	4.76274477474795	-3.39479571908758	0.000812411299917864	0.00272381135617755	-1.05955948187755
SPRR3	1.34654811607539	3.71937804324807	3.36657370086688	0.000931778936068166	0.00308426632687898	-1.09612851241321
UMODL1	1.14799739557309	4.58287695683023	3.35561947767426	0.000986835871542199	0.00324559704294505	-1.10693695042925
ANGPTL4	1.18047802516408	6.31244225770749	3.36621008057772	0.000921564687441776	0.00305488510441056	-1.11148652557097
S100A2	1.50029072227824	9.30508231395075	3.32871536103728	0.00114967360734686	0.00370994646910874	-1.12165141434023
LRRC15	1.0133610539466	7.72645056595184	3.36304602592087	0.000923947835061758	0.00306126849088969	-1.12619428846516
MB	1.00301990453329	7.39620656504417	3.30643273693009	0.00115320498065673	0.00371954310901194	-1.26933562968528
B3GNT6	1.18037768457968	4.87116726482861	3.30169323702165	0.00114322656016811	0.00369315557064841	-1.32176257393593
ZYG11A	1.05261566618474	4.2974843435073	3.29155126615322	0.00120061017985708	0.00385248884851392	-1.32509919274605
TFF3	1.63412726096835	8.56539650262638	3.26748320307444	0.00139129199038089	0.00439840909389798	-1.33437009344936
C1orf87	-1.03028702210262	4.87760860198227	-3.28522737193968	0.00121474419618661	0.00389176465348281	-1.35150148022634
MAGEA3	3.28152910426666	8.5234969126544	3.31428805610382	0.00187853402029673	0.00574519952122004	-1.36384585741611
CYP26A1	1.71094164325539	6.29471179869932	3.18331643528756	0.00188627668788503	0.00576458947937977	-1.50255840922835
PRAME	1.37299094157314	4.71253512473314	3.2178371176487	0.00157535123687997	0.00490186138198767	-1.5103532013364
ROPN1L	-1.08114136943677	4.87995202233415	-3.23187861471378	0.00144883386103018	0.00455021962560129	-1.51476503158243
SUN3	1.35407953887338	2.60458483164527	3.20620300396725	0.00162287148712459	0.0050375205723449	-1.56023623367934
UCA1	1.47456776087935	4.97600735216821	3.18646266636794	0.00176698934372017	0.00543886519234657	-1.59061906297753
TEKT1	-1.0380393084547	6.47964070498891	-3.16556983073403	0.00189499997621629	0.00578608536571598	-1.63069697221966
GPR158	1.19451019858573	4.87795162393346	3.1800084738363	0.00174417936755374	0.00537590247845535	-1.65640519441501
PTPRZ1	1.05858479627417	8.38402955798479	3.17269276960871	0.00180582421869247	0.00554511085922169	-1.65961586371857
C9orf24	-1.07100259579538	7.88635117179704	-3.15218520118636	0.00195789236575843	0.00595599263123169	-1.68139218562571
CSAG3	1.39834595114724	2.89952058474342	3.11552330704018	0.00223786180494583	0.00670738363912368	-1.78426005256713
IGFBP1	1.16078583378039	2.36128833934546	3.11874280547833	0.00215726804229254	0.00648948924038493	-1.81048838901684
PIH1D3	-1.25095453993485	5.49267368707103	-3.09452722634002	0.00240107735383191	0.00713956728148744	-1.8180768994692
CFAP52	-1.22433716239389	6.06567987174648	-3.08729249125177	0.00236836721711512	0.00705634013984319	-1.90582368679506
CYP4F2	1.248325000364	2.23480936307676	3.08967695784682	0.00230167977681936	0.00688159722593642	-1.94966467083362
SLC14A1	-1.08989537261171	4.51532819901319	-3.07475708992377	0.00239842210387126	0.00713450721083533	-1.98884234797643
S100P	1.05426903270387	10.013868380678	3.02117009920478	0.00298140310592885	0.0086312838015965	-2.06049315427083
IVL	1.21139464166188	5.72526617644965	3.00508954046699	0.00311048489267446	0.00895953939719196	-2.11340604798583
LOC101928817	-1.08895353776955	4.23103786548549	-2.9836855639501	0.00321060428788851	0.00921305788462799	-2.24264049521814
CLGN	1.09582339718061	6.01465573724247	2.93069391573151	0.00388802206242338	0.010902697238092	-2.3316892531977
STOML3	-1.02831821477265	4.59630830926251	-2.9464436138957	0.00361096858740963	0.0102333186460737	-2.34912921835454
ABCC2	1.37099932004983	3.45035360824105	2.83682760526536	0.0054036449500542	0.0145168649599508	-2.4931738055315
KLB	-1.25434820983961	5.19062790955716	-2.84625735865691	0.00503183152764362	0.0136410430160355	-2.53489862442563
CA12	1.03804793157027	7.29739294022733	2.8593226514666	0.00473107600247191	0.0129263237301948	-2.58069956070639
CHGB	2.01629589477454	7.78321057177008	2.72358546364999	0.00852792997092561	0.02158133410992	-2.60665199048322
CYAT1	1.03448792725463	3.36750216599713	2.85351298350808	0.00475511296910089	0.0129764696417071	-2.64268535769164
ISL1	1.3182120694544	5.18777746072971	2.69062870796318	0.00823677418436302	0.0209528933788655	-2.84852064881435
GABRP	1.35154348146447	7.90770008833248	2.58409064261603	0.0113424357465775	0.0275470644316772	-3.05405283965877
POU6F2	1.01089968958927	1.69697674816271	2.67524282014478	0.00808993377308676	0.0206304354806602	-3.08515893843727
SYT13	1.5163547076771	6.33198220967834	2.56055825345454	0.0120478802440267	0.0290168648774618	-3.11620352444747
VIL1	1.27700655675676	4.14444081884578	2.59657192848062	0.0103607169198787	0.0254515686774163	-3.17939758355066
TM4SF4	1.49654614248822	8.4855954533774	2.53324226894072	0.0129614993596568	0.0308770983470424	-3.18226467487075
KLK12	1.04099266896826	4.12194626893957	2.53974067073413	0.0120861073408246	0.0291055220610108	-3.32631757875154
SERPINB5	1.12442128025895	6.5801952801726	2.47192796120657	0.0150035811730337	0.0350430313167391	-3.32756841450353
CA3	-1.05770015527103	6.62218253532544	-2.47569562758876	0.0142905959827425	0.0336107882395989	-3.44057055114021
LINC00942	1.18677050725309	2.21105210653181	2.4547317337765	0.0154343087122596	0.0359306230574626	-3.46121422618423
NMU	1.03491669548637	6.81101386440746	2.4691323950615	0.0145834499769835	0.0342212302817213	-3.4834976427989
